# Supplementary material for: Antimicrobial treatment practices among Ugandan children with suspicion of central nervous system infection
Source: PLoS One. 2018 Oct 9;13(10):e0205316. doi: 10.1371/journal.pone.0205316 (PMC6177169; doi:10.1371/journal.pone.0205316)
Supplement: S1 Dataset — All dates in the dataset were randomly modified to ensure data anonymization. (XLSX) [file pone.0205316.s001.xlsx]

## Sheet: Sheet1
* All dates were randomly modified (with same shift for all dates from each patient to maintain consistency)
								Treatment before admission																						Treatment during admission
Study number	Sexe	Age (months)	Laboratory-base diagnosis	Bacteria	Admission date*	Discharge date*	Died at hospital?	Antibiotics received before admission?	Name of ATB1	ATB1 start date*	ATB1 end date*	or ATB1 until admission	Name of ATB2	ATB2 start date*	ATB2 end date*	or ATB2 until admission	Name of ATB3	ATB3 start date*	ATB3 end date*	or ATB3 until admission	Antimalarial received before admission?	Antimal1 name	Antimal1 start date*	Antimal1 end date*	or antimal1 until admission	Antimal2 name	Antimal2 start date*	Antimal2 end date*	or antimal2 until admission	Antibiotics received during admission?	Name of ATB1	ATB1 start date*	ATB1 end date*	or ATB1 until discharge	Name of ATB2	ATB2 start date*	ATB2 end date*	or ATB2 until discharge	Name of ATB3	ATB3 start date*	ATB3 end date*	or ATB3 until discharge	Antimalarial received during admission?	Antimal1 name	Antimal1 start date*	Antimal1 end date*	or antimal1 until discharge	Antimal2 name	Antimal2 start date*
1	Male	36	Malaria		2009-06-07	2009-06-13	No	No													No									Yes	CEFTRIAXONE	2009-06-09	2009-06-10		BENZYL PENICILLIN	2009-06-08	2009-06-10						Yes	QUININE	2009-06-07	2009-06-09		COARTEM	2009-06-09
2	Male	30	No lab-confirmed diagnosis		2009-08-15	2009-09-04	No																							Yes	BENZYL PENICILLIN	2009-08-15	2009-08-29		CIPROFLOXACINE	2009-08-19	2009-08-29						No
3	Female	41	Malaria		2009-07-31	2009-08-07	No	No													No									No													Yes	ARTESUNATE	2009-07-31	2009-08-01		COARTEM	2009-08-02
4	Male	23	No lab-confirmed diagnosis		2009-09-27	2009-09-30	No	Yes	COTRIMOXAZOLE	2009-09-22	2009-09-26										Yes	COARTEM	2009-09-21	2009-09-22						Yes	BENZYL PENICILLIN	2009-09-27	2009-09-30		GENTAMYCIN	2009-09-27	2009-09-30						No
5	Male	51	Cerebral malaria		2009-10-01	2009-10-01	Yes	Don't know													Yes	QUININE	2009-09-30		1					Yes	BENZYL PENICILLIN	2009-10-01	2009-10-01		CEFTRIAXONE	2009-10-01	2009-10-01						Yes	QUININE	2009-10-01	2009-10-01
6	Female	9	No lab-confirmed diagnosis		2009-12-01	2009-12-06	No	Yes	BENZYL PENICILLIN	2009-11-30		1									Yes	QUININE	2009-11-30		1					Yes	AMOXICILLIN	2009-12-06	2009-12-06	1									Yes	QUININE	2009-12-04	2009-12-06		QUININE	2009-12-01
7	Female	4	No lab-confirmed diagnosis		2009-08-23	2009-09-06	No	No													Yes	COARTEM	2009-08-23		1					Yes	COMOXYCLAV	2009-09-03	2009-09-06		BENZYL PENICILLIN	2009-08-23	2009-08-26		BENZYL PENICILLIN	2009-08-27	2009-09-03		No
8	Male	24	Malaria		2009-08-29	2009-09-02	No	Don't know													Yes	QUININE	2009-08-27		1					No													Yes	QUININE	2009-08-30	2009-09-02		QUININE	2009-08-29
9	Female	9	No lab-confirmed diagnosis		2009-06-26	2009-07-03	No	Don't know													Don't know									Yes	BENZYL PENICILLIN	2009-06-26	2009-07-03		CEFTRIAXONE	2009-06-26	2009-07-03						Yes	QUININE	2009-06-26	2009-06-29		QUININE	2009-06-29
10	Male	30	Malaria		2009-11-02	2009-11-07	No	No													Yes	COARTEM	2009-10-30	2009-11-01						No													Yes	QUININE	2009-11-04	2009-11-07		QUININE	2009-11-02
11	Male	6	Mixed bacterial-viral infection	Streptococcus pneumoniae	2009-09-13	2009-09-30	No	No													Yes	QUININE	2009-09-10	2009-09-12						Yes	CEFTRIAXONE	2009-09-16	2009-09-30		BENZYL PENICILLIN	2009-09-16	2009-09-30						Yes	QUININE	2009-09-13	2009-09-14		QUININE	2009-09-15
13	Female	32	Cerebral malaria		2009-08-03	2009-08-09	No	No													Yes	QUININE	2009-07-30	2009-07-31						No													Yes	ARTESUNATE	2009-08-03	2009-08-05		COARTEM	2009-07-07
14	Male	59	Cerebral malaria		2009-08-18	2009-08-22	No	No													Yes	COARTEM	2009-08-14	2009-08-16		QUININE	2009-08-16	2009-08-18		Yes	CEFTRIAXONE	2009-08-18	2009-08-22		BENZYL PENICILLIN	2009-08-18	2009-08-22						Yes	QUININE	2009-08-18	2009-08-19		QUININE	2009-08-19
15	Female	5	Bacterial meningitis	Streptococcus pneumoniae	2009-12-30	2010-01-11	No	No													Yes	QUININE	2009-12-26		1					Yes	CEFTRIAXONE	2009-12-30	2010-01-10		BENZYL PENICILLIN	2009-12-30	2010-01-10						Yes	COARTEM	2010-01-03	2010-01-05
16	Female	18	Mixed bacterial-viral infection		2009-09-20	2009-09-29	No	No													No									Yes	BENZYL PENICILLIN	2009-09-20	2009-09-27		CEFTRIAXONE	2009-09-20	2009-09-27						No
17	Female	12	No lab-confirmed diagnosis		2009-07-24	2009-07-31	No	No													No									Yes	BENZYL PENICILLIN	2009-07-25	2009-07-31		CEFTRIAXONE	2009-07-25	2009-07-31						Yes	COARTEM	2009-07-25	2009-07-28
18	Male	53	Cerebral malaria		2009-10-24	2009-10-29	No	No													Yes	QUININE	2009-10-24		1					No													Yes	QUININE	2009-10-24	2009-10-24		QUININE	2009-10-25
19	Female	71	No lab-confirmed diagnosis		2009-10-20	2009-10-25	No	No													Yes	COARTEM	2009-10-20		1					Yes	CEFTRIAXONE	2009-10-20	2009-10-25		BENZYL PENICILLIN	2009-10-20	2009-10-25						No
20	Male	48	Cerebral malaria		2010-01-10	2010-01-12	No	Yes	AMOXICILLIN	2010-01-09	2010-01-10										Yes	QUININE	2010-01-09	2010-01-09						No													Yes	QUININE	2010-01-10	2010-01-11		QUININE	2010-01-11
21	Male	104	Mixed viral-other infection		2009-10-15	2009-11-03	No	Don't know													Don't know									Yes	COTRIMOXAZOLE	2009-10-16	2009-11-03	1									No
22	Female	19	Cerebral malaria		2009-09-09	2009-09-16	No	No													Yes	COARTEM	2009-09-03	2009-09-05						Yes	BENZYL PENICILLIN	2009-09-11	2009-09-11		CEFTRIAXONE	2009-09-11	2009-09-12						Yes	QUININE	2009-09-09	2009-09-10		QUININE	2009-09-11
23	Male	2	No lab-confirmed diagnosis		2010-01-13	2010-01-27	No																							Yes	BENZYL PENICILLIN	2010-01-14	2010-01-27		CEFTRIAXONE	2010-01-14	2010-01-27						Yes	QUININE	2010-01-14	2010-01-15
24	Male	11	Mixed malaria-viral infection		2009-08-15	2009-08-22	No	Yes	BENZYL PENICILLIN	2009-08-15		1									Yes	QUININE	2009-08-15	2009-08-16						Yes	BENZYL PENICILLIN	2009-08-16	2009-08-22		CEFTRIAXONE	2009-08-17	2009-08-21						Yes	QUININE	2009-08-15	2009-08-18		QUININE	2009-08-19
25	Male	4	No lab-confirmed diagnosis		2009-10-23	2009-11-06	No	No													Yes	QUININE	2009-10-20	2009-10-23						Yes	BENZYL PENICILLIN	2009-10-24	2009-11-06		CEFTRIAXONE	2009-10-24	2009-11-06						No
26	Male	6	No lab-confirmed diagnosis		2010-01-26	2010-01-28	Yes	No													No									Yes	BENZYL PENICILLIN	2010-01-26	2010-01-28		CEFTRIAXONE	2010-01-27	2010-01-27						No
27	Male	8	No lab-confirmed diagnosis		2009-08-14	2009-08-23	No	Yes	METRONIDAZOLE	2009-08-13		1									No									Yes	BENZYL PENICILLIN	2009-08-14	2009-08-22		GENTAMYCIN	2009-08-14	2009-08-22						No
28	Female	80	Bacterial meningitis	Streptococcus pneumoniae	2009-09-16	2009-10-09	No	No													No									Yes	CEFTRIAXONE	2009-09-16	2009-10-02		BENZYL PENICILLIN	2009-09-16	2009-10-09						No
29	Male	62	Mixed malaria-viral infection		2010-02-14	2010-02-19	No	Yes	PPF	2010-02-11	2010-02-13										No									Yes	BENZYL PENICILLIN	2010-02-15	2010-02-18		CEFTRIAXONE	2010-02-15	2010-02-17						Yes	QUININE	2010-02-15	2010-02-18
30	Male	48	No lab-confirmed diagnosis		2009-11-08	2009-11-10	Yes	No													Yes	QUININE	2009-11-05		1					Yes	CEFTRIAXONE	2009-11-08	2009-11-10		CIPROFLOXACINE	2009-11-09	2009-11-10						Yes	QUININE	2009-11-08	2009-11-10
31	Male	67	No lab-confirmed diagnosis		2009-11-09	2009-11-11	Yes	No													No									Yes	CEFTRIAXONE	2009-11-09	2009-11-09		METRONIDAZOLE	2009-11-09	2009-11-09						Yes	QUININE	2009-11-09	2009-11-10
32	Female	15	No lab-confirmed diagnosis		2010-01-03	2010-01-09	No	No													No									No													Yes	QUININE	2010-01-09	2010-01-09		QUININE	2010-01-02
33	Female	23	No lab-confirmed diagnosis		2009-09-29	2009-10-21	No																							Yes	BENZYL PENICILLIN	2009-10-08	2009-10-14		CEFTRIAXONE	2009-10-08	2009-10-14						Yes	ARTESUNATE	2009-09-29	2009-09-30		COARTEM	2009-10-04
34	Female	27	Cerebral malaria		2010-01-24	2010-01-29	No	Don't know													Yes	QUININE	2010-01-19	2010-01-24						Yes	CEFTRIAXONE	2010-01-25	2010-01-26		BENZYL PENICILLIN	2010-01-25	2010-01-27						Yes	QUININE	2010-01-27	2010-01-28		QUININE	2010-01-28
35	Male	58	No lab-confirmed diagnosis		2009-12-28	2010-01-05	No	No													No									Yes	CEFTRIAXONE	2009-12-29	2010-01-04		CIPROFLOXACINE	2009-12-28	2009-12-28						Yes	QUININE	2009-12-29	2010-01-01		QUININE	2009-12-30
36	Male	6	Cerebral malaria		2010-02-25	2010-03-01	No	No													Yes	QUININE	2010-02-25	2010-02-26						Yes	CEFTRIAXONE	2010-02-26	2010-03-01										Yes	QUININE	2010-02-25	2010-02-26		QUININE	2010-02-26
37	Female	12	Malaria		2009-12-14	2009-12-23	No	Yes	COTRIMOXAZOLE	2009-12-13	2009-12-13										No									Yes	BENZYL PENICILLIN	2009-12-16	2009-12-23		CEFTRIAXONE	2009-12-16	2009-12-23						Yes	QUININE	2009-12-14	2009-12-17		QUININE	2009-12-15
38	Female	7	Cerebral malaria		2010-01-06	2010-01-08	Yes	Yes	CEFTRIAXONE	2010-01-06		1	BENZYL PENICILLIN	2010-01-06		1					Yes	QUININE	2010-01-06		1					Yes	BENZYL PENICILLIN	2010-01-06	2010-01-08		CEFTRIAXONE	2010-01-06	2010-01-08						Yes	QUININE	2010-01-06	2010-01-08
39	Male	15	Cerebral malaria		2009-11-10	2009-11-14	No	No													Yes	COARTEM	2009-11-09	2009-11-09						Yes	BENZYL PENICILLIN	2009-11-10	2009-11-13		CEFTRIAXONE	2009-11-10	2009-11-12						Yes	QUININE	2009-11-10	2009-11-10		QUININE	2009-11-11
40	Female	20	Cerebral malaria		2010-02-04	2010-02-05	Yes	No													No									No													Yes	ARTESUNATE	2010-02-04	2010-02-05
41	Female	40	Cerebral malaria		2009-11-07	2009-11-12	No	No													Yes	QUININE	2009-11-07	2009-11-08						Yes	BENZYL PENICILLIN	2009-11-07	2009-11-12		CEFTRIAXONE	2009-11-07	2009-11-12						Yes	QUININE	2009-11-07	2009-11-08		QUININE	2009-11-08
42	Female	7	No lab-confirmed diagnosis		2009-08-28	2009-09-09	No	Don't know													Don't know									Yes	BENZYL PENICILLIN	2009-08-28	2009-09-08		CEFTRIAXONE	2009-08-30	2009-09-06		CLOXACILLIN	2009-08-31	2009-09-03		Yes	QUININE	2009-08-28	2009-08-29		QUININE	2009-08-29
43	Male	9	Cerebral malaria		2009-12-04	2009-12-06	Yes	No													No									No													Yes	QUININE	2009-12-04	2009-12-04		QUININE	2009-12-05
44	Male	6	No lab-confirmed diagnosis		2009-11-06	2009-11-09	No	Yes	BENZYL PENICILLIN	2009-11-05		1									Yes	COARTEM	2009-11-02	2009-11-04						Yes	BENZYL PENICILLIN	2009-11-06	2009-11-07		CEFTRIAXONE	2009-11-06	2009-11-07						No
45	Male	18	Cerebral malaria		2009-09-23	2009-09-29	No	No													Yes	QUININE	2009-09-19	2009-09-20						No													Yes	QUININE	2009-09-23	2009-09-24		QUININE	2009-09-25
46	Male	2	No lab-confirmed diagnosis		2009-09-11	2009-09-26	Yes	No													No									Yes	CLOXACILLIN	2009-09-11	2009-09-22			2009-09-11	2009-09-22		GENTAMYCIN	2009-09-11	2009-09-11		No
47	Female	12	Cerebral malaria		2010-03-25	2010-04-05	No	No													Yes	QUININE	2010-03-25	2010-03-26						Yes	CEFTRIAXONE	2010-03-27	2010-04-05		BENZYL PENICILLIN	2010-03-27	2010-04-05						Yes	QUININE	2010-03-27	2010-03-28		QUININE	2010-03-28
48	Female	14	Malaria		2010-02-09	2010-02-17	No	No													Yes	QUININE	2010-02-05	2010-02-06						Yes	CEFTRIAXONE	2010-02-10	2010-02-14		BENZYL PENICILLIN	2010-02-10	2010-02-14						Yes	QUININE	2010-02-11	2010-02-12		QUININE	2010-02-13
49	Male	16	No lab-confirmed diagnosis		2010-01-06	2010-01-08	Yes	No													Yes	QUININE	2009-12-31	2010-01-04						Yes	CEFTRIAXONE	2010-01-06	2010-01-07		BENZYL PENICILLIN	2010-01-06	2010-01-08						Yes	QUININE	2010-01-06	2010-01-06		QUININE	2010-01-07
50	Male	23	Cerebral malaria		2009-11-03	2009-11-03	Yes	No													No									No													Yes	QUININE	2009-11-03	2009-11-03
51	Female	5	No lab-confirmed diagnosis		2009-10-11	2009-10-13	No	Don't know													Don't know									Yes	CEFTRIAXONE	2009-10-11	2009-10-11		BENZYL PENICILLIN	2009-10-11	2009-10-13						No
52	Female	21	Cerebral malaria		2010-02-14	2010-02-20	No	No													Yes	QUININE	2010-02-12	2010-02-14						Yes	CEFTRIAXONE	2010-02-15	2010-02-18		BENZYL PENICILLIN	2010-02-15	2010-02-18						Yes	QUININE	2010-02-14	2010-02-16		QUININE	2010-02-17
53	Male	24	Bacterial meningitis	Streptococcus pneumoniae	2010-04-13	2010-04-13	Yes	Don't know													Don't know									Yes	CEFTRIAXONE	2010-04-13	2010-04-13		BENZYL PENICILLIN	2010-04-13	2010-04-13						Yes	QUININE	2010-04-13	2010-04-13
54	Male	120	Cerebral malaria		2010-02-24	2010-03-01	No	No													No									Yes	BENZYL PENICILLIN	2010-02-25	2010-03-01		CEFTRIAXONE	2010-02-25	2010-02-28						Yes	QUININE	2010-02-25	2010-02-28		QUININE	2010-03-01
55	Male	33	Cerebral malaria		2009-11-28	2009-12-04	No	Don't know													Don't know									No													Yes	QUININE	2009-11-28	2009-11-29		QUININE	2009-11-30
56	Male	3	No lab-confirmed diagnosis		2010-04-17	2010-04-24	No	No													No									Yes	BENZYL PENICILLIN	2010-04-17	2010-04-24		CEFTRIAXONE	2010-04-17	2010-04-23		AMOXICILLIN	2010-04-24	2010-04-24	1	No
57	Male	27	Malaria		2010-03-30	2010-04-04	No	No													Yes	QUININE	2010-03-29	2010-03-30						No													Yes	QUININE	2010-03-31	2010-04-01		QUININE	2010-04-02
58	Female	96	Cerebral malaria		2009-11-12	2009-11-17	No	No													Yes	QUININE	2009-11-11		1					Yes	CEFTRIAXONE	2009-11-13	2009-11-15		BENZYL PENICILLIN	2009-11-13	2009-11-15						Yes	QUININE	2009-11-12	2009-11-16		QUININE	2009-11-17
59	Male	21	No lab-confirmed diagnosis		2009-11-24	2009-11-25	No	No													Yes	COARTEM	2009-11-17		1					Yes	BENZYL PENICILLIN	2009-11-24	2009-11-25		CEFTRIAXONE	2009-11-24	2009-11-24						Yes	QUININE	2009-11-24	2009-11-25
60	Female	27	No lab-confirmed diagnosis		2010-02-09	2010-02-16	No	No													Yes	QUININE	2010-02-06	2010-02-09						Yes	CEFTRIAXONE	2010-02-12	2010-02-15										Yes	QUININE	2010-02-09	2010-02-14		QUININE	2010-02-14
61	Male	132	No lab-confirmed diagnosis		2010-03-30	2010-04-21	Yes	Yes	CHLORAMPHENICOL	2010-03-21	2010-03-27										Yes	QUININE	2010-03-17	2010-03-28						Yes	BENZYL PENICILLIN	2010-03-31	2010-04-13		CEFTRIAXONE	2010-03-30	2010-04-13						No
62	Male	17	Malaria		2010-02-25	2010-03-03	No	No													No									Yes	CEFTRIAXONE	2010-02-26	2010-03-02		BENZYL PENICILLIN	2010-02-26	2010-03-02						Yes	ARTESUNATE	2010-02-25	2010-02-27		COARTEM	2010-02-28
63	Male	20	No lab-confirmed diagnosis		2009-10-27	2009-11-03	No	Yes	BENZYL PENICILLIN	2009-10-27	2009-10-27										Yes	QUININE	2009-10-26	2009-10-26						Yes	CEFTRIAXONE	2009-10-27	2009-11-03										Yes	ARTESUNATE	2009-10-27	2009-10-29		COARTEM	2009-10-30
64	Female	58	Bacteremia	Streptococcus pneumoniae	2010-03-26	2010-03-31	No	No													Yes	QUININE	2010-03-19	2010-03-22						Yes	BENZYL PENICILLIN	2010-03-28	2010-03-31		CEFTRIAXONE	2010-03-28	2010-03-31						Yes	QUININE	2010-03-26	2010-03-27		QUININE	2010-03-28
65	Female	43	Cerebral malaria		2010-03-18	2010-03-28	No	No													Yes	QUININE	2010-03-15	2010-03-15						Yes	CEFTRIAXONE	2010-03-20	2010-03-26		BENZYL PENICILLIN	2010-03-22	2010-03-27						Yes	QUININE	2010-03-19	2010-03-20		QUININE	2010-03-21
66	Male	12	Bacteremia	Salmonella spp.	2010-01-09	2010-01-27	No	Yes	BENZYL PENICILLIN	2009-12-26	2009-12-29		GENTAMYCIN	2009-12-26	2009-12-29						Yes	QUININE	2009-12-26	2009-12-27						Yes	CEFTRIAXONE	2010-01-09	2010-01-26		BENZYL PENICILLIN	2010-01-09	2010-01-12						Yes	QUININE	2010-01-09	2010-01-14		QUININE	2010-01-14
67	Male	104	No lab-confirmed diagnosis		2010-03-26	2010-04-03	No	No													Yes	COARTEM	2010-03-24	2010-03-25						Yes	CEFTRIAXONE	2010-03-26	2010-04-03										Yes	QUININE	2010-03-26	2010-03-28		QUININE	2010-03-29
68	Male	9	No lab-confirmed diagnosis		2010-02-05	2010-02-06	No	Yes	METRONIDAZOLE	2010-02-01		1									No									Yes	CEFTRIAXONE	2010-02-05	2010-02-05		METRONIDAZOLE	2010-02-05	2010-02-05						Yes	QUININE	2010-02-05	2010-02-05
69	Male	18	No lab-confirmed diagnosis		2009-12-19	2009-12-25	No	No													No									Yes	BENZYL PENICILLIN	2009-12-22	2009-12-24		CEFTRIAXONE	2009-12-22	2009-12-24						Yes	QUININE	2009-12-21	2009-12-22
70	Female	72	No lab-confirmed diagnosis		2010-02-05	2010-02-17	No	No													Yes	QUININE	2010-02-05	2010-02-05						Yes	CEFTRIAXONE	2010-02-10	2010-02-16		BENZYL PENICILLIN	2010-02-05	2010-02-17		ERYTHROMYCIN	2010-02-15	2010-02-17		Yes	QUININE	2010-02-05	2010-02-07		QUININE	2010-02-07
71	Male	34	No lab-confirmed diagnosis		2010-04-04	2010-04-11	No	Don't know													Don't know									Yes	CEFTRIAXONE	2010-04-04	2010-04-08		BENZYL PENICILLIN	2010-04-04	2010-04-08						Yes	QUININE	2010-04-04	2010-04-05		ARTEMETHER	2010-04-05
72	Male	3	Bacterial meningitis	Salmonella spp.	2009-11-25	2009-12-08	No	No													Yes	QUININE	2009-11-25	2009-11-25						Yes	CIPROFLOXACINE	2009-12-04	2009-12-07		CEFTRIAXONE	2009-11-25	2009-12-08	1	BENZYL PENICILLIN	2009-11-25	2009-12-01		Yes	QUININE	2009-11-25	2009-11-27		QUININE	2009-11-27
73	Female	4	Malaria		2010-02-12	2010-02-16	No	Don't know													Don't know									Yes	CEFTRIAXONE	2010-02-13	2010-02-16		BENZYL PENICILLIN	2010-02-13	2010-02-16						Yes	QUININE	2010-02-12	2010-02-12		QUININE	2010-02-13
74	Male	48	No lab-confirmed diagnosis		2010-05-03	2010-05-10	No	No													No									Yes	CLOXACILLIN	2010-05-03	2010-05-08		CEFTRIAXONE	2010-05-03	2010-05-08		BENZYL PENICILLIN	2010-05-03	2010-05-05		Yes	QUININE	2010-05-03	2010-05-04
75	Male	45	Malaria		2009-12-10	2009-12-14	No	No													Yes	COARTEM	2009-11-02	2009-11-07						Yes	BENZYL PENICILLIN	2009-12-11	2009-12-14		CEFTRIAXONE	2009-12-11	2009-12-14						Yes	QUININE	2009-12-10	2009-12-11		QUININE	2009-12-11
76	Male	20	Malaria		2009-12-15	2009-12-22	No	No													No									Yes	CEFTRIAXONE	2009-12-17	2009-12-21		BENZYL PENICILLIN	2009-12-17	2009-12-22						Yes	QUININE	2009-12-15	2009-12-18		QUININE	2009-12-18
77	Male	8	Bacterial meningitis	Salmonella spp.	2010-03-05	2010-03-22	No	No													Yes	QUININE	2010-02-25	2010-02-28						Yes	CEFTRIAXONE	2010-03-05	2010-03-21		BENZYL PENICILLIN	2010-03-07	2010-03-15		GENTAMYCIN	2010-03-13	2010-03-12		Yes	QUININE	2010-03-05	2010-03-06		QUININE	2010-03-06
78	Female	23	Cerebral malaria		2010-01-02	2010-07-25	No	Yes	PENICILLIN V	2010-01-01		1									Yes	CHLOROQUINE	2010-01-01		1					No													Yes	QUININE	2010-01-02	2010-01-05		QUININE	2010-01-06
79	Female	51	No lab-confirmed diagnosis		2010-02-15	2010-03-03	No	Yes	COTRIMOXAZOLE	2010-02-12	2010-02-13										No									Yes	BENZYL PENICILLIN	2010-02-15	2010-02-23		CEFTRIAXONE	2010-02-15	2010-02-23		METRONIDAZOLE	2010-02-16	2010-02-23		Yes	QUININE	2010-02-15	2010-02-23
80	Male	48	No lab-confirmed diagnosis		2010-01-07	2010-01-19	No	Yes	CEFTRIAXONE	2010-01-06	2010-01-07		BENZYL PENICILLIN	2010-01-06	2010-01-07						Yes	QUININE	2010-01-06	2010-01-07						Yes	CEFTRIAXONE	2010-01-07	2010-01-10		BENZYL PENICILLIN	2010-01-07	2010-01-18		CHLORAMPHENICOL	2010-01-11	2010-01-18		Yes	QUININE	2010-01-07	2010-01-08		QUININE	2010-01-09
81	Female	39	Cerebral malaria		2010-03-16	2010-03-30	No	No													Don't know									Yes	BENZYL PENICILLIN	2010-03-17	2010-03-28		CEFTRIAXONE	2010-03-17	2010-03-28						Yes	QUININE	2010-03-19	2010-03-20		QUININE	2010-03-21
82	Male	6	No lab-confirmed diagnosis		2010-01-19	2010-01-26	No	No													No									Yes	BENZYL PENICILLIN	2010-01-19	2010-01-26		CEFTRIAXONE	2010-01-19	2010-01-26						No
83	Female	53	No lab-confirmed diagnosis		2010-04-26	2010-05-02	No	No													Yes	QUININE	2010-04-25	2010-04-26						Yes	CEFTRIAXONE	2010-04-27	2010-05-01										Yes	QUININE	2010-04-27	2010-05-01
84	Male	66	Bacteremia	Salmonella spp.	2010-03-12	2010-03-23	No	Yes	BENZYL PENICILLIN	2010-03-08	2010-03-11										Yes	QUININE	2010-03-08	2010-03-09						Yes	CEFTRIAXONE	2010-03-13	2010-03-20		BENZYL PENICILLIN	2010-03-13	2010-03-18		METRONIDAZOLE	2010-03-18	2010-03-23		Yes	QUININE	2010-03-12	2010-03-13
85	Male	140	Bacterial meningitis	Streptococcus pneumoniae	2010-01-07	2010-02-09	No	Yes	CEFTRIAXONE	2010-01-01		1	GENTAMYCIN	2010-01-01		1					Yes	QUININE	2010-01-01		1					Yes	CEFTRIAXONE	2010-01-07	2010-01-13		BENZYL PENICILLIN	2010-01-07	2010-01-29		CIPROFLOXACINE	2010-01-14	2010-01-22		No
86	Male	70	Cerebral malaria		2010-07-20	2010-07-25	No	No													No									Yes	CEFTRIAXONE	2010-07-21	2010-07-22		BENZYL PENICILLIN	2010-07-21	2010-07-23						Yes	QUININE	2010-07-20	2010-07-22
87	Female	70	No lab-confirmed diagnosis		2010-05-11	2010-05-12	No	No													Yes	SULFADOXINE & PYRI	2010-05-10	2010-05-10						Yes	CEFTRIAXONE	2010-05-11	2010-05-12		BENZYL PENICILLIN	2010-05-11	2010-05-12						No
88	Male	48	Cerebral malaria		2010-05-25	2010-05-31	No	No													No									Yes	CIPROFLOXACINE	2010-05-28	2010-05-31										Yes	ARTESUNATE	2010-05-25	2010-05-27		COARTEM	2010-05-29
89	Female	3	Bacterial meningitis	Haemophilus influenzae	2010-04-22	2010-04-26	Yes	No													No									Yes	GENTAMYCIN	2010-04-22	2010-04-22		BENZYL PENICILLIN	2010-04-24	2010-04-26		CEFTRIAXONE	2010-04-24	2010-04-25		Yes	QUININE	2010-04-22	2010-04-23		QUININE	2010-04-23
90	Male	18	Malaria		2010-03-04	2010-03-07	No	No													Yes	QUININE	2010-03-02	2010-03-02						No													Yes	ARTESUNATE	2010-03-04	2010-03-05		COARTEM	2010-03-06
91	Female	24	No lab-confirmed diagnosis		2010-02-18	2010-02-25	No	No													No									Yes	BENZYL PENICILLIN	2010-02-20	2010-02-25										Yes	QUININE	2010-02-18	2010-02-21		COARTEM	2010-02-21
92	Female	78	Cerebral malaria		2010-06-04	2010-06-06	No	No													No									No													Yes	ARTESUNATE	2010-06-04	2010-06-05
93	Female	4	Cerebral malaria		2010-02-20	2010-02-25	No	Don't know													No									Yes	BENZYL PENICILLIN	2010-02-21	2010-02-25		CEFTRIAXONE	2010-02-21	2010-02-25						Yes	QUININE	2010-02-20	2010-02-22		COARTEM	2010-02-23
95	Female	48	Cerebral malaria		2010-01-22	2010-01-24	Yes	No													No									No													Yes	QUININE	2010-01-23	2010-01-23
96	Male	96	No lab-confirmed diagnosis		2010-01-30	2010-02-04	No	No													No									Yes	BENZYL PENICILLIN	2010-01-30	2010-02-04		CEFTRIAXONE	2010-01-30	2010-02-04						Yes	QUININE	2010-01-30	2010-01-30
97	Male	36	Cerebral malaria		2010-04-17	2010-04-21	No	No													No									Yes	BENZYL PENICILLIN	2010-04-17	2010-04-21		CEFTRIAXONE	2010-04-17	2010-04-19						Yes	QUININE	2010-04-17	2010-04-21
98	Male	5	No lab-confirmed diagnosis		2010-04-12	2010-04-19	No	Yes	BENZYL PENICILLIN	2010-04-09	2010-04-09		AMOXICILLIN	2010-04-09	2010-04-12						Yes	COARTEM	2010-04-09	2010-04-11						Yes	BENZYL PENICILLIN	2010-04-13	2010-04-19		CEFTRIAXONE	2010-04-14	2010-04-19						No
99	Male	48	No lab-confirmed diagnosis		2010-06-26	2010-06-28	No	No													No									Yes	BENZYL PENICILLIN	2010-06-26	2010-06-28		CEFTRIAXONE	2010-06-26	2010-06-28						No
100	Female	122	No lab-confirmed diagnosis		2010-08-02	2010-08-09	No	No													Yes	QUININE	2010-08-01	2010-08-02						Yes	CEFTRIAXONE	2010-08-03	2010-08-07		BENZYL PENICILLIN	2010-08-03	2010-08-09						No
101	Female	31	Mixed malaria-viral infection		2010-04-25	2010-04-30	No	Don't know													Don't know									No													Yes	QUININE	2010-04-25	2010-04-27		COARTEM	2010-04-27
102	Male	14	Cerebral malaria		2010-08-01	2010-08-05	No	No													No									No													Yes	ARTESUNATE	2010-08-01	2010-08-03		COARTEM	2010-08-04
103	Female	20	No lab-confirmed diagnosis		2010-06-02	2010-06-10	No	No													No									Yes	CEFTRIAXONE	2010-06-02	2010-06-09		BENZYL PENICILLIN	2010-06-02	2010-06-10						Yes	QUININE	2010-06-02	2010-06-02		COARTEM	2010-06-03
104	Male	4	Malaria		2010-02-10	2010-02-22	No																							Yes	BENZYL PENICILLIN	2010-02-10	2010-02-16		CEFTRIAXONE	2010-02-18	2010-02-21						Yes	QUININE	2010-02-18	2010-02-21
105	Male	3	No lab-confirmed diagnosis		2010-04-06	2010-04-10	No	No													No									Yes	CEFTRIAXONE	2010-04-06	2010-04-10		BENZYL PENICILLIN	2010-04-06	2010-04-08						No
106	Female	19	No lab-confirmed diagnosis		2010-07-28	2010-07-31	Yes	No													Yes	QUININE	2010-07-23	2010-07-24						Yes	GENTAMYCIN	2010-07-28	2010-07-29		BENZYL PENICILLIN	2010-07-28	2010-07-29		CEFTRIAXONE	2010-07-29	2010-07-29		Yes	QUININE	2010-07-28	2010-07-29
107	Female	144	Bacterial meningitis		2010-08-24	2010-08-25	Yes	Yes	CEFTRIAXONE	2010-08-23	2010-08-23										Yes	QUININE	2010-08-23	2010-08-23						Yes	BENZYL PENICILLIN	2010-08-24	2010-08-25		CEFTRIAXONE	2010-08-24	2010-08-24						No
108	Male	79	No lab-confirmed diagnosis		2010-07-17	2010-07-18	Yes	Yes	AZITHROMYCIN	2010-07-16	2010-07-16										Yes	COARTEM	2010-07-16	2010-07-16						Yes	CEFTRIAXONE	2010-07-17	2010-07-17		BENZYL PENICILLIN	2010-07-17	2010-07-18						No
109	Male	68	No lab-confirmed diagnosis		2010-06-10	2010-06-14	No	No													No									Yes	CEFTRIAXONE	2010-06-12	2010-06-13										Yes	ARTESUNATE	2010-06-10	2010-06-12		COARTEM	2010-06-13
110	Male	9	Mixed bacterial-viral infection	Haemophilus influenzae	2010-05-18	2010-06-07	No	Yes	GENTAMYCIN	2010-05-13		1	BENZYL PENICILLIN	2010-05-13		1					No									Yes	CEFTRIAXONE	2010-05-18	2010-06-08		CIPROFLOXACINE	2010-05-18	2010-06-08		BENZYL PENICILLIN	2010-05-18	2010-05-20		No
111	Male	105	Cerebral malaria		2010-07-21	2010-07-22	Yes	Yes	BENZYL PENICILLIN	2010-07-20	2010-07-21		GENTAMYCIN	2010-07-20	2010-07-21						Yes	QUININE	2010-07-20	2010-07-21						Yes	BENZYL PENICILLIN	2010-07-21	2010-07-21		CIPROFLOXACINE	2010-07-21	2010-07-21						Yes	QUININE	2010-07-21	2010-07-21		QUININE	2010-07-21
113	Female	53	Mixed malaria-bacterial infectionl	Streptococcus pneumoniae	2010-06-24	2010-07-07	No	No													Yes	QUININE	2010-06-24	2010-06-25						Yes	CEFTRIAXONE	2010-06-25	2010-07-06		BENZYL PENICILLIN	2010-06-25	2010-07-06						Yes	QUININE	2010-06-24	2010-06-25
114	Male	51	Cerebral malaria		2010-07-05	2010-07-12	No	No													Yes	QUININE	2010-07-04	2010-07-05						Yes	BENZYL PENICILLIN	2010-07-07	2010-07-12		CEFTRIAXONE	2010-07-07	2010-07-11						Yes	ARTESUNATE	2010-07-05	2010-07-08		COARTEM	2010-07-09
115	Female	100	Cerebral malaria		2010-06-16	2010-06-29	No	No													Yes	CHLOROQUINE	2010-06-11	2010-06-13						Yes	CEFTRIAXONE	2010-06-18	2010-06-25		BENZYL PENICILLIN	2010-06-18	2010-06-25						Yes	QUININE	2010-06-16	2010-06-18		COARTEM	2010-06-19
116	Male	15	Bacterial meningitis	Streptococcus pneumoniae	2010-05-23	2010-05-25	Yes	No													No									Yes	BENZYL PENICILLIN	2010-05-23	2010-05-25		CEFTRIAXONE	2010-05-23	2010-05-25						Yes	QUININE	2010-05-23	2010-05-24
117	Male	108	Bacterial meningitis	Salmonella spp.	2010-05-21	2010-06-06	No	Yes	CHLORAMPHENICOL	2010-05-19	2010-05-19										Yes	QUININE	2010-05-19	2010-05-19						Yes	BENZYL PENICILLIN	2010-05-22	2010-05-30		CEFTRIAXONE	2010-05-21	2010-06-01		CIPROFLOXACINE	2010-05-26	2010-06-06		No
118	Female	38	Cerebral malaria		2010-08-17	2010-08-25	No	No													Yes	ARTEMETHER	2010-08-15	2010-08-16		SULFADOXINE & PYRI	2010-08-15	2010-08-15		Yes	CEFTRIAXONE	2010-08-17	2010-08-23		BENZYL PENICILLIN	2010-08-17	2010-08-25						Yes	QUININE	2010-08-17	2010-08-24
119	Male	18	Malaria		2010-09-13	2010-09-17	No	No													No									No													Yes	QUININE	2010-09-13	2010-09-15		COARTEM	2010-09-15
120	Female	11	No lab-confirmed diagnosis		2010-04-26	2010-05-09	No	No													Yes	QUININE	2010-04-25	2010-04-26						Yes	CEFTRIAXONE	2010-04-26	2010-05-09		BENZYL PENICILLIN	2010-04-26	2010-05-09						Yes	QUININE	2010-04-27	2010-04-29		COARTEM	2010-04-30
121	Male	6	No lab-confirmed diagnosis		2010-03-14	2010-03-15	Yes	No													No									Yes	BENZYL PENICILLIN	2010-03-14	2010-03-15		CEFTRIAXONE	2010-03-14	2010-03-14						No
123	Female	4	Bacterial meningitis	Streptococcus pneumoniae	2010-05-11	2010-05-24	No	No													No									Yes	CEFTRIAXONE	2010-05-12	2010-05-20		BENZYL PENICILLIN	2010-05-12	2010-05-23						No
124	Male	34	No lab-confirmed diagnosis		2010-04-18	2010-04-24	No	Yes	BENZYL PENICILLIN	2010-04-14	2010-04-17		GENTAMYCIN	2010-04-14	2010-04-17		CEFTRIAXONE	2010-04-14	2010-04-17		Yes	COARTEM	2010-04-14	2010-04-16						Yes	CEFTRIAXONE	2010-04-20	2010-04-23		BENZYL PENICILLIN	2010-04-20	2010-04-24						No
125	Male	3	Bacteremia	Escherichia coli	2010-09-24	2010-10-29	No	No													Yes	QUININE	2010-09-21	2010-09-23						Yes	CEFTRIAXONE	2010-09-24	2010-10-03		BENZYL PENICILLIN	2010-09-26	2010-10-01						No
126	Male	79	No lab-confirmed diagnosis		2010-04-21	2010-04-25	No	Don't know													Don't know									Yes	CEFTRIAXONE	2010-04-21	2010-04-25		BENZYL PENICILLIN	2010-04-21	2010-04-25						No
127	Female	28	Bacterial meningitis	Streptococcus pneumoniae	2010-07-21	2010-08-08	No	Yes	BENZYL PENICILLIN	2010-07-17	2010-07-21										Yes	QUININE	2010-07-17	2010-07-18						Yes	BENZYL PENICILLIN	2010-07-21	2010-08-07		CEFTRIAXONE	2010-07-21	2010-08-07						Yes	QUININE	2010-07-22	2010-07-24		QUININE	2010-07-24
128	Male	36	Cerebral malaria		2010-05-10	2010-05-16	No	No													No									Yes	CEFTRIAXONE	2010-05-10	2010-05-10		BENZYL PENICILLIN	2010-05-10	2010-05-11						Yes	QUININE	2010-05-10	2010-05-16
129	Male	30	No lab-confirmed diagnosis		2010-03-22	2010-03-24	No	No													No									Yes	BENZYL PENICILLIN	2010-03-22	2010-03-24		CEFTRIAXONE	2010-03-22	2010-03-23						Yes	QUININE	2010-03-22	2010-03-23		QUININE	2010-03-24
130	Male	52	No lab-confirmed diagnosis		2010-04-23	2010-04-26	No	No													Yes	QUININE	2010-04-21	2010-04-22						No													Yes	QUININE	2010-04-23	2010-04-26
131	Male	24	Cerebral malaria		2010-08-31	2010-09-05	No	No													No									No													Yes	QUININE	2010-09-01	2010-09-03		QUININE	2010-09-04
132	Female	111	No lab-confirmed diagnosis		2010-08-21	2010-09-02	No	No													No									Yes	CEFTRIAXONE	2010-08-22	2010-09-02		BENZYL PENICILLIN	2010-08-21	2010-09-02						Yes	QUININE	2010-08-21	2010-08-23		COARTEM	2010-08-22
133	Male	21	No lab-confirmed diagnosis		2010-04-06	2010-04-11	No	No													No									Yes	CEFTRIAXONE	2010-04-08	2010-04-10		BENZYL PENICILLIN	2010-04-06	2010-04-11						No
134	Female	22	No lab-confirmed diagnosis		2010-05-30	2010-06-01	No	No													No									Yes	CEFTRIAXONE	2010-05-30	2010-06-02		BENZYL PENICILLIN	2010-05-30	2010-06-02						Yes	QUININE	2010-05-30	2010-06-01
135	Male	10	No lab-confirmed diagnosis		2010-07-21	2010-07-30	No	No													No									Yes	CEFTRIAXONE	2010-07-22	2010-07-24		BENZYL PENICILLIN	2010-07-22	2010-07-28						Yes	QUININE	2010-07-21	2010-07-24
136	Female	37	Bacterial meningitis	Streptococcus pneumoniae	2010-04-17	2010-05-02	No	No													No									Yes	BENZYL PENICILLIN	2010-04-17	2010-05-02		CEFTRIAXONE	2010-04-18	2010-04-26						Yes	QUININE	2010-04-17	2010-04-18		QUININE	2010-04-19
137	Male	77	No lab-confirmed diagnosis		2010-09-16	2010-09-23	No	No													Yes	QUININE	2010-09-14	2010-09-15						Yes	CEFTRIAXONE	2010-09-17	2010-09-22		BENZYL PENICILLIN	2010-09-16	2010-09-23						Yes	QUININE	2010-09-16	2010-09-17		QUININE	2010-09-18
138	Male	30	Malaria		2010-06-09	2010-06-22	No	No													No									Yes	BENZYL PENICILLIN	2010-06-09	2010-06-19		CEFTRIAXONE	2010-06-11	2010-06-19						Yes	QUININE	2010-06-09	2010-06-14		QUININE	2010-06-15
139	Male	18	Cerebral malaria		2010-05-26	2010-06-03	No	No													No									Yes	CEFTRIAXONE	2010-05-27	2010-06-02		BENZYL PENICILLIN	2010-05-27	2010-06-02						Yes	QUININE	2010-05-27	2010-06-02
140	Male	15	No lab-confirmed diagnosis		2010-08-11	2010-08-16	No	No													No									Yes	BENZYL PENICILLIN	2010-08-11	2010-08-16		CEFTRIAXONE	2010-08-11	2010-08-16						Yes	QUININE	2010-08-11	2010-08-11		COARTEM	2010-08-11
141	Male	42	No lab-confirmed diagnosis		2010-10-09	2010-10-15	No	No													No									Yes	CEFTRIAXONE	2010-10-09	2010-10-12		BENZYL PENICILLIN	2010-10-10	2010-10-13						Yes	QUININE	2010-10-10	2010-10-11		COARTEM	2010-10-12
142	Male	40	No lab-confirmed diagnosis		2010-08-22	2010-08-30	No	No													No									Yes	CEFTRIAXONE	2010-08-26	2010-08-29		BENZYL PENICILLIN	2010-08-25	2010-08-30						Yes	QUININE	2010-08-25	2010-08-30
143	Male	60	Malaria		2010-06-17	2010-06-25	No	No													No									Yes	BENZYL PENICILLIN	2010-06-20	2010-06-25		CEFTRIAXONE	2010-06-20	2010-06-23						Yes	QUININE	2010-06-17	2010-06-18		QUININE	2010-06-18
144	Male	31	No lab-confirmed diagnosis		2010-05-30	2010-06-07	No	No													Yes	COARTEM	2010-05-28	2010-05-29						Yes	CEFTRIAXONE	2010-05-30	2010-06-06		BENZYL PENICILLIN	2010-05-30	2010-06-04						Yes	QUININE	2010-05-30	2010-05-31		QUININE	2010-06-01
145	Male	19	Bacterial meningitis	Streptococcus pneumoniae	2010-08-04	2010-08-11	No	Yes	BENZYL PENICILLIN	2010-08-03	2010-08-04										Yes	QUININE	2010-08-03	2010-08-04						Yes	CEFTRIAXONE	2010-08-04	2010-08-10		BENZYL PENICILLIN	2010-08-04	2010-08-10						Yes	QUININE	2010-08-04	2010-08-06
146	Male	36	No lab-confirmed diagnosis	Salmonella spp.	2010-07-05	2010-07-20	No	Yes	CEFTRIAXONE	2010-06-25	2010-06-27		CHLORAMPHENICOL	2010-06-23	2010-06-23						Yes	QUININE	2010-06-24	2010-06-26						Yes	CEFTRIAXONE	2010-07-05	2010-07-20		BENZYL PENICILLIN	2010-07-05	2010-07-20						No
147	Male	60	Malaria		2010-08-30	2010-09-10	No	No													No									Yes	BENZYL PENICILLIN	2010-08-30	2010-09-02		CEFTRIAXONE	2010-08-31	2010-08-31		CIPROFLOXACINE	2010-09-03	2010-09-08		Yes	QUININE	2010-09-02	2010-09-03		QUININE	2010-09-04
149	Male	20	No lab-confirmed diagnosis		2010-05-27	2010-06-02	No	Yes	CEFTRIAXONE	2010-05-27		1									Yes	QUININE	2010-05-27		1					Yes	CEFTRIAXONE	2010-05-27	2010-06-02										Yes	QUININE	2010-05-27	2010-06-02
150	Female	91	No lab-confirmed diagnosis		2010-09-09	2010-09-14	No	Yes	COTRIMOXAZOLE	2010-09-05		1									No									Yes	CEFTRIAXONE	2010-09-09	2010-09-14		BENZYL PENICILLIN	2010-09-09	2010-09-11		COTRIMOXAZOLE	2010-09-05	2010-09-14	1	Yes	QUININE	2009-09-09	2009-09-10
151	Male	58	No lab-confirmed diagnosis		2010-06-04	2010-06-05	No	No													No									Yes	CEFTRIAXONE	2010-06-04	2010-06-05										Yes	QUININE	2010-06-04	2010-06-04
152	Male	120	No lab-confirmed diagnosis		2010-05-31	2010-06-20	No	No													No									Yes	CEFTRIAXONE	2010-06-07	2010-06-19		BENZYL PENICILLIN	2010-06-07	2010-06-20		COTRIMOXAZOLE	2010-06-09	2010-06-17		No
153	Male	36	No lab-confirmed diagnosis		2010-06-13	2010-06-21	No	No													Yes	QUININE	2010-06-07	2010-06-10						Yes	CEFTRIAXONE	2010-06-13	2010-06-18		BENZYL PENICILLIN	2010-06-13	2010-06-18						Yes	QUININE	2010-06-13	2010-06-20
154	Male	144	No lab-confirmed diagnosis		2010-06-28	2010-07-08	No	Yes	BENZYL PENICILLIN	2010-06-26		1	GENTAMYCIN	2010-06-26		1					No									Yes	CEFTRIAXONE	2010-06-30	2010-07-06		BENZYL PENICILLIN	2010-06-30	2010-07-07						No
155	Male	48	Cerebral malaria		2010-06-10	2010-06-16	Yes	No													No									Yes	CEFTRIAXONE	2010-06-10	2010-06-16		BENZYL PENICILLIN	2010-06-11	2010-06-16						Yes	QUININE	2010-06-10	2010-06-11		QUININE	2010-06-12
156	Male	32	No lab-confirmed diagnosis		2010-10-27	2010-11-06	No	No													No									Yes	CEFTRIAXONE	2010-10-29	2010-11-05										Yes	QUININE	2010-10-29	2010-11-05		COARTEM	2010-10-29
157	Female	30	No lab-confirmed diagnosis		2010-09-01	2010-09-10	No	No													Yes	COARTEM	2010-08-31	2010-08-31						Yes	BENZYL PENICILLIN	2010-09-01	2010-09-03		CEFTRIAXONE	2010-09-01	2010-09-08						No
158	Male	72	Bacteremia	Escherichia coli	2010-11-16	2010-11-18	Yes	No													No									Yes	BENZYL PENICILLIN	2010-11-17	2010-11-18		CEFTRIAXONE	2010-11-18	2010-11-18		CIPROFLOXACINE	2010-11-17	2010-11-17		No
159	Female	2	Bacterial meningitis	Haemophilus influenzae	2010-11-28	2010-12-01	Yes	No													No									Yes	BENZYL PENICILLIN	2010-11-28	2010-12-01		CEFTRIAXONE	2010-11-28	2010-11-30						No
160	Male	68	No lab-confirmed diagnosis		2010-08-04	2010-08-04	Yes	No													Yes	QUININE	2010-08-04		1					Yes	BENZYL PENICILLIN	2010-08-04	2010-08-04		CEFTRIAXONE	2010-08-04	2010-08-04						Yes	QUININE	2010-08-04	2010-08-04
161	Male	19	Mixed bacterial-viral infection	Salmonella spp.	2010-09-02	2010-09-07	Yes	Yes	COTRIMOXAZOLE	2010-08-29		1	ERYTHROMYCIN	2010-08-29	2010-09-02						No									Yes	BENZYL PENICILLIN	2010-09-02	2010-09-07		CEFTRIAXONE	2010-09-02	2010-09-06						No
162	Female	32	No lab-confirmed diagnosis		2010-11-06	2010-11-09	Yes	Yes	COTRIMOXAZOLE	2010-11-05		1									No									Yes	CEFTRIAXONE	2010-11-06	2010-11-09		COTRIMOXAZOLE	2010-11-05	2010-11-09						No
163	Female	144	No lab-confirmed diagnosis		2010-09-29	2010-10-03	Yes	Yes	GENTAMYCIN	2010-09-26	2010-09-28										No									Yes	AMPICILLIN	2010-09-29	2010-09-30	9	GENTAMYCIN	2010-09-29	2010-09-29		CEFTRIAXONE	2010-09-30	2010-10-02		No
164	Male	13	No lab-confirmed diagnosis		2010-07-11	2010-07-24	No																							Yes	CEFTRIAXONE	2010-07-16	2010-07-24		BENZYL PENICILLIN	2010-07-14	2010-07-24						No
165	Male	17	Bacterial meningitis	Streptococcus pneumoniae	2010-06-14	2010-06-29	No	No													No									Yes	BENZYL PENICILLIN	2010-06-15	2010-06-23		CEFTRIAXONE	2010-06-15	2010-06-15		GENTAMYCIN	2010-06-14	2010-06-21		No
166	Male	2	Mixed bacterial-viral infection	Haemophilus influenzae	2010-11-26	2010-12-20	No	Yes	BENZYL PENICILLIN	2010-11-26		1									No									Yes	CEFTRIAXONE	2010-11-26	2010-12-20		CLOXACILLIN	2010-11-08	2010-11-11		CLOXACILLIN	2010-11-11	2010-11-17		No
167	Female	64	No lab-confirmed diagnosis		2010-11-04	2010-11-12	No	No													No									Yes	CEFTRIAXONE	2010-11-05	2010-11-10		BENZYL PENICILLIN	2010-11-05	2010-11-10						Yes	QUININE	2010-11-04	2010-11-05
168	Female	28	No lab-confirmed diagnosis		2010-10-30	2010-10-31	No	Yes	BENZYL PENICILLIN	2010-10-29		1									Yes	QUININE	2010-10-29		1					Yes	BENZYL PENICILLIN	2010-10-30	2010-10-31										Yes	QUININE	2010-10-30	2010-10-31
169	Male	47	Cerebral malaria		2011-01-26	2011-01-30	No	No													Yes	COARTEM	2011-01-25		1					Yes	CEFTRIAXONE	2011-01-26	2011-01-27										Yes	QUININE	2011-01-26	2011-01-28		QUININE	2011-01-29
170	Male	63	No lab-confirmed diagnosis		2010-11-20	2010-11-26	No	Yes	CEFTRIAXONE	2010-11-19	2010-11-20										Yes	ARTEMETHER	2010-11-19	2010-11-20						Yes	CEFTRIAXONE	2010-11-20	2010-11-25										Yes	QUININE	2010-11-23	2010-11-25		QUININE	2010-11-20
172	Male	48	Cerebral malaria		2010-12-14	2010-12-20	No	Yes	BENZYL PENICILLIN	2010-12-10	2010-12-11		CEFTRIAXONE	2010-12-10	2010-12-12						Yes	QUININE	2010-12-10	2010-12-12						Yes	AMPICILLIN	2010-12-14	2010-12-20		CEFTRIAXONE	2010-12-15	2010-12-19						Yes	QUININE	2010-12-14	2010-12-15		QUININE	2010-12-16
173	Male	58	No lab-confirmed diagnosis		2010-08-16	2010-08-18	Yes	No													No									Yes	CEFTRIAXONE	2010-08-16	2010-08-17		BENZYL PENICILLIN	2010-08-17	2010-08-18						Yes	QUININE	2010-08-16	2010-08-17
174	Male	17	No lab-confirmed diagnosis		2010-08-09	2010-08-12	No	No													No									No													No
175	Female	72	No lab-confirmed diagnosis		2010-11-30	2010-12-06	No	Yes	CHLORAMPHENICOL	2010-11-29		1									Yes	QUININE	2010-11-29		1					Yes	BENZYL PENICILLIN	2010-12-01	2010-12-06		CEFTRIAXONE	2010-12-01	2010-12-03						Yes	QUININE	2010-11-30	2010-12-01		QUININE	2010-12-02
176	Male	8	No lab-confirmed diagnosis		2010-08-17	2010-08-18	Yes	No													No									Yes	CEFTRIAXONE	2010-08-17	2010-08-18		CLOXACILLIN	2010-08-18	2010-08-18						No
177	Male	7	No lab-confirmed diagnosis		2010-08-29	2010-09-07	No	No													No									Yes	CEFTRIAXONE	2010-08-29	2010-09-05										Yes	QUININE	2010-08-29	2010-08-30		QUININE	2010-08-31
178	Male	144	TB meningitis		2011-01-18	2011-01-26	No	No													No									Yes	CEFTRIAXONE	2011-01-18	2011-01-25		BENZYL PENICILLIN	2011-01-18	2011-01-26						No
179	Female	143	Bacteremia	Salmonella Typhi	2010-09-15	2010-09-29	No	No													No									Yes	CEFTRIAXONE	2010-09-15	2010-09-29										No
180	Female	2	No lab-confirmed diagnosis		2010-11-20	2010-12-07	No	No													No									Yes	CEFTRIAXONE	2010-11-20	2010-12-07		BENZYL PENICILLIN	2010-11-24	2010-12-07						No
181	Male	26	Cerebral malaria		2010-08-24	2010-09-02	No	Yes	GENTAMYCIN	2010-08-24		1									Yes	QUININE	2010-08-24		1					Yes	CEFTRIAXONE	2010-08-25	2010-09-01										Yes	QUININE	2010-08-25	2010-08-27		QUININE	2010-08-28
182	Female	9	No lab-confirmed diagnosis		2010-10-22	2010-10-28	No	Yes	AMOXICILLIN	2010-10-15	2010-10-21										Yes	COARTEM	2010-10-09	2010-10-11						Yes	GENTAMYCIN	2010-10-22	2010-10-22		CEFTRIAXONE	2010-10-22	2010-10-24		BENZYL PENICILLIN	2010-10-22	2010-10-28		Yes	QUININE	2010-10-22	2010-10-25
183	Male	132	Bacterial meningitis		2010-09-23	2010-09-26	Yes	No													Yes	QUININE	2010-09-12	2010-09-14						Yes	BENZYL PENICILLIN	2010-09-23	2010-09-26		CEFTRIAXONE	2010-09-23	2010-09-25						No
184	Male	111	No lab-confirmed diagnosis		2010-09-08	2010-09-22	No	Don't know													No									Yes	CEFTRIAXONE	2010-09-08	2010-09-20		BENZYL PENICILLIN	2010-09-09	2010-09-22						No
185	Male	96	Bacterial meningitis		2010-08-24	2010-09-30	No	Yes	BENZYL PENICILLIN	2010-08-21		1									Yes	QUININE	2010-08-21		1					Yes	BENZYL PENICILLIN	2010-08-24	2010-09-11		CEFTRIAXONE	2010-08-24	2010-09-10		GENTAMYCIN	2010-09-09	2010-09-28		No
186	Female	27	Malaria		2011-01-21	2011-02-01	No	No													No									Yes	CEFTRIAXONE	2011-01-21	2011-01-26		BENZYL PENICILLIN	2011-01-25	2011-02-01						Yes	QUININE	2011-01-22	2011-01-24		QUININE	2011-01-25
187	Female	62	No lab-confirmed diagnosis		2010-12-01	2010-12-09	No	No													No									Yes	CEFTRIAXONE	2010-12-01	2010-12-09		BENZYL PENICILLIN	2010-12-01	2010-12-09						Yes	QUININE	2010-12-01	2010-12-09
188	Male	90	Virus only		2010-12-15	2010-12-25	No	Don't know													Don't know									Yes	CEFTRIAXONE	2010-12-15	2010-12-22		BENZYL PENICILLIN	2010-12-15	2010-12-23						No
189	Male	9	No lab-confirmed diagnosis		2010-09-05	2010-09-10	No	No													No									Yes	BENZYL PENICILLIN	2010-09-05	2010-09-10		CEFTRIAXONE	2010-09-05	2010-09-09						No
190	Female	124	Cryptococcal meningitis		2010-09-19	2010-10-11	No	Yes	COTRIMOXAZOLE	2010-09-12		1									No									Yes	AMOXICLAV	2010-10-09	2010-10-11										No
191	Male	9	No lab-confirmed diagnosis		2010-10-25	2010-10-27	Yes	No													No									Yes	CEFTRIAXONE	2010-10-25	2010-10-26		BENZYL PENICILLIN	2010-10-26	2010-10-27		METRONIDAZOLE	2010-10-26	2010-10-27		No
192	Female	10	Bacterial meningitis	Streptococcus pneumoniae	2010-12-26	2011-01-10	No	No													Yes	QUININE	2010-12-25	2010-12-25						Yes	CEFTRIAXONE	2010-12-27	2011-01-10		BENZYL PENICILLIN	2010-12-27	2011-01-10						Yes	QUININE	2010-12-27	2010-12-30		COARTEM	2010-12-29
193	Female	2	Bacterial meningitis	Streptococcus pneumoniae	2010-12-08	2011-01-08	No	No													No									Yes	CEFTRIAXONE	2010-12-08	2011-01-04		BENZYL PENICILLIN	2010-12-08	2011-01-04						No
194	Male	28	Malaria		2011-03-19	2011-03-21	No	Yes	BENZYL PENICILLIN	2011-03-18		1									Yes	QUININE	2011-03-18		1					Yes	BENZYL PENICILLIN	2011-03-19	2011-03-19		CEFTRIAXONE	2011-03-19	2011-03-19						Yes	QUININE	2011-03-19	2011-03-21
195	Male	54	Bacterial meningitis	Salmonella spp.	2011-01-30	2011-02-06	No	Don't know													No									Yes	BENZYL PENICILLIN	2011-01-30	2011-02-06		CEFTRIAXONE	2011-01-30	2011-02-05		CLOXACILLIN	2011-01-31	2011-02-06		No
196	Female	79	No lab-confirmed diagnosis		2010-10-12	2010-10-19	No	Don't know													No									Yes	CEFTRIAXONE	2010-10-12	2010-10-18										Yes	COARTEM	2010-10-12	2010-10-15
197	Male	38	Malaria		2011-04-14	2011-04-19	No	No													No									Yes	CEFTRIAXONE	2011-04-14	2011-04-18		BENZYL PENICILLIN	2011-04-14	2011-04-19						Yes	QUININE	2011-04-14	2011-04-15		COARTEM	2011-04-16
198	Male	133	No lab-confirmed diagnosis		2011-04-09	2011-04-25	No	No													No									Yes	CEFTRIAXONE	2011-04-09	2011-04-25		CLOXACILLIN	2011-04-12	2011-04-25		GENTAMYCIN	2011-04-10	2011-04-11		No
199	Female	26	No lab-confirmed diagnosis		2010-12-07	2010-12-23	No	Don't know													Yes	QUININE	2010-12-03	2010-12-03						Yes	CEFTRIAXONE	2010-12-07	2010-12-22		BENZYL PENICILLIN	2010-12-07	2010-12-22		CLOXACILLIN	2010-12-07	2010-12-22		Yes	QUININE	2010-12-07	2010-12-09
201	Male	48	No lab-confirmed diagnosis		2011-04-18	2011-04-30	No	Yes	COTRIMOXAZOLE	2011-04-17		1									No									Yes	BENZYL PENICILLIN	2011-04-18	2011-04-30		COTRIMOXAZOLE	2011-04-17	2011-04-30	1	CEFTRIAXONE	2011-04-18	2011-04-30		No
202	Male	95	No lab-confirmed diagnosis		2011-04-13	2011-04-29	No	No													No									Yes	CEFTRIAXONE	2011-04-15	2011-04-21		BENZYL PENICILLIN	2011-04-15	2011-04-29		GENTAMYCIN	2011-04-24	2011-04-27		Yes	QUININE	2011-04-14	2011-04-14		QUININE	2011-04-21
203	Male	10	No lab-confirmed diagnosis		2010-12-12	2010-12-17	No	No													No									Yes	CEFTRIAXONE	2010-12-12	2010-12-16		BENZYL PENICILLIN	2010-12-12	2010-12-17		GENTAMYCIN	2010-12-12	2010-12-12		Yes	QUININE	2010-12-12	2010-12-13		COARTEM	2010-12-13
204	Male	59	No lab-confirmed diagnosis		2011-04-26	2011-05-08	Yes	Yes	COMOXYCLAV	2011-04-23		1	COTRIMOXAZOLE	2011-04-23		1					No									Yes	BENZYL PENICILLIN	2011-04-26	2011-05-08		CEFTRIAXONE	2011-04-26	2011-05-08						Yes	QUININE	2011-04-26	2011-04-27
205	Male	35	Cerebral malaria		2010-11-28	2010-12-03	No	No													Yes	QUININE	2010-11-28		1					Yes	CEFTRIAXONE	2010-11-28	2010-12-01		BENZYL PENICILLIN	2010-11-30	2010-12-02						Yes	QUININE	2010-11-28	2010-11-29		QUININE	2010-11-30
207	Male	69	Cerebral malaria		2011-01-07	2011-01-09	No	No													Yes	COARTEM	2011-01-06	2011-01-06						Yes	CEFTRIAXONE	2011-01-07	2011-01-07										Yes	QUININE	2011-01-07	2011-01-08		COARTEM	2011-01-08
208	Male	134	No lab-confirmed diagnosis		2011-02-13	2011-03-01	No	Yes	BENZYL PENICILLIN	2011-02-06	2011-02-12		CHLORAMPHENICOL	2011-02-06	2011-02-12						Yes	QUININE	2011-02-06	2011-02-08		QUININE	2011-02-09		1	Yes	CEFTRIAXONE	2011-02-13	2011-03-01		BENZYL PENICILLIN	2011-02-13	2011-03-01						No
209	Female	6	Bacterial meningitis	Streptococcus pneumoniae	2011-02-01	2011-02-05	Yes	No													Yes	QUININE	2011-01-31	2011-02-01						Yes	CEFTRIAXONE	2011-02-01	2011-02-04		BENZYL PENICILLIN	2011-02-01	2011-02-05						Yes	QUININE	2011-02-01	2011-02-02
211	Male	71	Bacterial meningitis	Streptococcus pneumoniae	2011-04-27	2011-05-29	No	Yes	CEFTRIAXONE	2011-04-26		1	CHLORAMPHENICOL	2011-04-26		1					Yes	QUININE	2011-04-26	2011-04-26						Yes	BENZYL PENICILLIN	2011-04-27	2011-05-26		CEFTRIAXONE	2011-04-27	2011-05-25		CLOXACILLIN	2011-04-30	2011-04-30		Yes	QUININE	2011-04-27	2011-04-30
212	Male	69	Bacterial meningitis		2011-01-13	2011-01-19	Yes	No													Yes	QUININE	2011-01-09	2011-01-10						Yes	BENZYL PENICILLIN	2011-01-13	2011-01-18		CEFTRIAXONE	2011-01-13	2011-01-18						No
214	Female	92	No lab-confirmed diagnosis		2011-02-11	2011-02-18	No	Yes	GENTAMYCIN	2011-02-11	2011-02-11										No									Yes	CEFTRIAXONE	2011-02-11	2011-02-15		BENZYL PENICILLIN	2011-02-11	2011-02-18		GENTAMYCIN	2011-02-11	2011-02-12		Yes	QUININE	2011-02-12	2011-02-14		QUININE	2011-02-14
215	Male	10	No lab-confirmed diagnosis		2011-05-29	2011-06-02	Yes	Yes	BENZYL PENICILLIN	2011-05-24	2011-05-27		CEFTRIAXONE	2011-05-24	2011-05-27						Yes	QUININE	2011-05-24	2011-05-27						Yes	CEFTRIAXONE	2011-05-29	2011-06-02		BENZYL PENICILLIN	2011-05-29	2011-06-02						No
216	Male	6	No lab-confirmed diagnosis		2011-03-01	2011-03-14	No	No													No									Yes	BENZYL PENICILLIN	2011-03-01	2011-03-10		CEFTRIAXONE	2011-03-01	2011-03-10		COTRIMOXAZOLE	2011-03-04	2011-03-10		No
217	Female	6	No lab-confirmed diagnosis		2011-07-19	2011-08-01	No	No													No									Yes	BENZYL PENICILLIN	2011-07-19	2011-08-01		ANTI-TB	2011-07-25	2011-08-01	1	CEFTRIAXONE	2011-07-22	2011-07-30		No
218	Male	30	No lab-confirmed diagnosis		2011-03-19	2011-03-23	No	Yes	CEFTRIAXONE	2011-03-17		1									No									Yes	CEFTRIAXONE	2011-03-19	2011-03-23		BENZYL PENICILLIN	2011-03-19	2011-03-23						No
219	Female	18	Bacterial meningitis	Salmonella spp.	2011-02-23	2011-03-08	No	Don't know													Don't know									Yes	CEFTRIAXONE	2011-02-23	2011-03-04		BENZYL PENICILLIN	2011-02-23	2011-03-05						Yes	QUININE	2011-02-23	2011-02-23
220	Male	11	Bacterial meningitis	Salmonella Typhi	2011-02-17	2011-02-22	Yes	No													No									Yes	CEFTRIAXONE	2011-02-17	2011-02-22		BENZYL PENICILLIN	2011-02-17	2011-02-22						No
221	Female	10	Bacterial meningitis		2011-06-06	2011-06-08	Yes	Yes	BENZYL PENICILLIN	2011-06-06	2011-06-06										Yes	QUININE	2011-06-04	2011-06-06						Yes	BENZYL PENICILLIN	2011-06-06	2011-06-06		CEFTRIAXONE	2011-06-06	2011-06-06						No
223	Male	30	Mixed bacterial-viral infection	Staphylococcus aureus	2011-06-01	2011-06-22	No	No													No									Yes	CLOXACILLIN	2011-06-01	2011-06-07		CEFTRIAXONE	2011-06-03	2011-06-16		BENZYL PENICILLIN	2011-06-03	2011-06-17		No
224	Male	4	Malaria		2011-05-16	2011-05-24	No	No													No									Yes	CEFTRIAXONE	2011-05-17	2011-05-23		BENZYL PENICILLIN	2011-05-16	2011-05-24		CIPROFLOXACINE	2011-05-23	2011-05-24	1	Yes	QUININE	2011-05-17	2011-05-20		COARTEM	2011-05-20
225	Female	8	Bacterial meningitis	Streptococcus pneumoniae	2011-02-27	2011-03-13	No	Yes	BENZYL PENICILLIN	2011-02-25	2011-02-26										No									Yes	BENZYL PENICILLIN	2011-02-27	2011-03-13		CEFTRIAXONE	2011-02-27	2011-03-13		COTRIMOXAZOLE	2011-02-27	2011-03-13	1	No
226	Male	52	No lab-confirmed diagnosis		2011-05-15	2011-05-20	No	Yes	COTRIMOXAZOLE	2011-05-15		1									No									Yes	BENZYL PENICILLIN	2011-05-15	2011-05-18		GENTAMYCIN	2011-05-15	2011-05-18						No
227	Female	65	Cerebral malaria		2011-05-10	2011-05-13	No	No													No									Yes	BENZYL PENICILLIN	2011-05-10	2011-05-12										Yes	QUININE	2011-05-10	2011-05-12
228	Female	96	No lab-confirmed diagnosis		2011-03-14	2011-03-17	Yes	No													No									Yes	BENZYL PENICILLIN	2011-03-14	2011-03-18		GENTAMYCIN	2011-03-14	2011-03-16		CEFTRIAXONE	2011-03-16	2011-03-17		No
229	Female	8	Malaria		2011-03-02	2011-03-10	No	Don't know													No									Yes	BENZYL PENICILLIN	2011-03-02	2011-03-10		CEFTRIAXONE	2011-03-02	2011-03-10						Yes	QUININE	2011-03-02	2011-03-07		QUININE	2011-03-08
230	Male	21	Cerebral malaria		2011-03-19	2011-03-23	No	No													Yes	COARTEM	2011-03-18	2011-03-18						Yes	BENZYL PENICILLIN	2011-03-19	2011-03-23		CEFTRIAXONE	2011-03-19	2011-03-22						Yes	QUININE	2011-03-19	2011-03-23
231	Male	114	Cryptococcal meningitis		2011-09-02	2011-09-05	Yes	No													No									Yes	CEFTRIAXONE	2011-09-02	2011-09-05		BENZYL PENICILLIN	2011-09-02	2011-09-05		COTRIMOXAZOLE	2011-09-02	2011-09-05		Yes	QUININE	2011-09-02	2011-09-02
232	Male	50	No lab-confirmed diagnosis		2011-08-12	2011-08-19	No	Yes	CHLORAMPHENICOL	2011-07-29	2011-08-10										Yes	QUININE	2011-08-08	2011-08-10						Yes	CEFTRIAXONE	2011-08-12	2011-08-15		METRONIDAZOLE	2011-08-12	2011-08-16						Yes	QUININE	2011-08-12	2011-08-14		COARTEM	2011-08-15
233	Female	66	Cerebral malaria		2011-05-03	2011-05-09	No	No													Yes	QUININE	2011-05-03		1					No													Yes	QUININE	2011-05-03	2011-05-06		COARTEM	2011-05-07
234	Male	8	No lab-confirmed diagnosis		2011-04-09	2011-04-22	No	Yes	BENZYL PENICILLIN	2011-04-08		1									Yes	QUININE	2011-04-08	2011-04-08						Yes	CEFTRIAXONE	2011-04-14	2011-04-20		BENZYL PENICILLIN	2011-04-14	2011-04-22		COTRIMOXAZOLE	2011-04-15	2011-04-22		No
235	Male	6	No lab-confirmed diagnosis		2011-03-09	2011-04-13	No																							Yes	BENZYL PENICILLIN	2011-03-09	2011-04-05		CEFTRIAXONE	2011-03-11	2011-03-18		ERYTHROMYCIN	2011-03-25	2011-03-31		No
238	Male	30	Mixed malaria-bacterial infectionl	Salmonella spp.	2011-05-08	2011-05-13	No	No													No									Yes	BENZYL PENICILLIN	2011-05-08	2011-05-12		CEFTRIAXONE	2011-05-08	2011-05-08						Yes	QUININE	2011-05-08	2011-05-11		QUININE	2011-05-12
239	Female	110	Cerebral malaria		2011-04-14	2011-04-22	No	No													No									Yes	CEFTRIAXONE	2011-04-15	2011-04-21										Yes	QUININE	2011-04-14	2011-04-15		COARTEM	2011-04-15
240	Male	76	No lab-confirmed diagnosis		2011-05-17	2011-05-20	No	Yes	BENZYL PENICILLIN	2011-05-16	2011-05-16										Yes	ARTEMETHER	2011-05-13	2011-05-16						Yes	CEFTRIAXONE	2011-05-17	2011-05-19		BENZYL PENICILLIN	2011-05-17	2011-05-20						No
241	Female	62	Cerebral malaria		2011-06-04	2011-06-09	No	Yes	BENZYL PENICILLIN	2011-06-03	2011-06-03										Yes	QUININE	2011-06-03	2011-06-03						Yes	BENZYL PENICILLIN	2011-06-05	2011-06-09										Yes	QUININE	2011-06-04	2011-06-05		COARTEM	2011-06-06
242	Male	2	No lab-confirmed diagnosis		2011-05-24	2011-06-08	No	No													No									Yes	BENZYL PENICILLIN	2011-05-25	2011-06-08		CEFTRIAXONE	2011-06-05	2011-06-07		COTRIMOXAZOLE	2011-05-24	2011-06-08	1	No
243	Male	26	Cerebral malaria		2011-06-24	2011-06-25	Yes	Yes	BENZYL PENICILLIN	2011-06-23		1									Yes	QUININE	2011-06-23		1					Yes	CEFTRIAXONE	2011-06-24	2011-06-24		BENZYL PENICILLIN	2011-06-24	2011-06-25						Yes	QUININE	2011-06-24	2011-06-25
244	Male	3	No lab-confirmed diagnosis		2011-08-18	2011-08-24	Yes	No													No									Yes	BENZYL PENICILLIN	2011-08-18	2011-08-24		BENZYL PENICILLIN	2011-08-24	2011-08-24		CEFTRIAXONE	2011-08-24	2011-08-24		Yes	COARTEM	2011-08-24	2011-08-24
245	Female	53	Cerebral malaria		2011-04-22	2011-04-27	No	Yes	COTRIMOXAZOLE	2011-04-21		1	METRONIDAZOLE	2011-04-21		1	CHLORAMPHENICOL	2011-04-21		1	Yes	QUININE	2011-04-21	2011-04-21						Yes	CEFTRIAXONE	2011-04-26	2011-04-26										Yes	QUININE	2011-04-22	2011-04-24		QUININE	2011-04-24
246	Female	23	Cerebral malaria		2011-04-02	2011-04-03	Yes	No													Yes	ARTEMETHER	2011-04-01	2011-04-01						Yes	BENZYL PENICILLIN	2011-04-02	2011-04-03		CEFTRIAXONE	2011-04-02	2011-04-02						Yes	QUININE	2011-04-02	2011-04-03
247	Female	5	No lab-confirmed diagnosis		2011-04-10	2011-04-16	No	No													Yes	COARTEM	2011-04-09	2011-04-09						Yes	CEFTRIAXONE	2011-04-10	2011-04-15										No
248	Male	48	Cerebral malaria		2011-05-31	2011-06-06	No	Yes	AMOXICILLIN	2011-05-29	2011-05-30										Yes	QUININE	2011-05-30	2011-05-31						Yes	BENZYL PENICILLIN	2011-05-31	2011-06-04										Yes	QUININE	2011-05-31	2011-06-01		QUININE	2011-06-01
249	Male	49	Bacterial meningitis	Streptococcus pneumoniae	2011-08-13	2011-08-21	No	No													Yes	COARTEM	2011-08-11	2011-08-12						Yes	CEFTRIAXONE	2011-08-15	2011-08-20		BENZYL PENICILLIN	2011-08-15	2011-08-21		CEFTRIAXONE	2011-08-14	2011-08-14		Yes	QUININE	2011-08-13	2011-08-17		COARTEM	2011-08-18
250	Female	24	No lab-confirmed diagnosis		2011-05-23	2011-05-27	No	No													No									No													Yes	QUININE	2011-05-23	2011-05-24		COARTEM	2011-05-25
251	Male	5	No lab-confirmed diagnosis		2011-08-31	2011-09-06	Yes	No													No									Yes	BENZYL PENICILLIN	2011-08-31	2011-09-05		BENZYL PENICILLIN	2011-09-05	2011-09-06		CEFTRIAXONE	2011-09-02	2011-09-04		Yes	QUININE	2011-09-01	2011-09-03
252	Male	60	Mixed bacterial-viral infection	Streptococcus pneumoniae	2011-05-05	2011-05-20	No	No													No									Yes	CEFTRIAXONE	2011-05-05	2011-05-19		BENZYL PENICILLIN	2011-05-05	2011-05-11		SEPTRIN	2011-05-11	2011-05-19		No
253	Female	100	Malaria		2011-09-08	2011-09-12	No	No													Yes	QUININE	2011-09-06	2011-09-08						Yes	CEFTRIAXONE	2011-09-08	2011-09-11		BENZYL PENICILLIN	2011-09-09	2011-09-11						Yes	QUININE	2011-09-08	2011-09-09		COARTEM	2011-09-10
254	Male	32	Malaria		2011-05-18	2011-05-22	No	No													Yes	QUININE	2011-05-17		1					No													Yes	QUININE	2011-05-18	2011-05-21		COARTEM	2011-05-21
255	Female	2	Bacterial meningitis	Streptococcus pneumoniae	2011-04-18	2011-04-26	No	Don't know													Don't know									Yes	CEFTRIAXONE	2011-04-18	2011-04-26		BENZYL PENICILLIN	2011-04-18	2011-04-26						No
256	Male	3	Mixed bacterial-viral infection	Streptococcus pneumoniae	2011-06-17	2011-07-01	No	No													Yes	QUININE	2011-06-11	2011-06-15						Yes	CEFTRIAXONE	2011-06-17	2011-06-27		BENZYL PENICILLIN	2011-06-17	2011-06-30		COTRIMOXAZOLE	2011-06-18	2011-06-30		No
257	Female	90	No lab-confirmed diagnosis		2011-06-18	2011-06-28	No	Yes	SEPTRIN	2011-06-12		1									No									Yes	CEFTRIAXONE	2011-06-18	2011-06-28		BENZYL PENICILLIN	2011-06-18	2011-06-28		COTRIMOXAZOLE	2011-06-25	2011-06-28	1	Yes	QUININE	2011-06-18	2011-06-19		COARTEM	2011-06-19
258	Female	53	Cerebral malaria		2011-07-23	2011-07-27	No														No									Yes	CEFTRIAXONE	2011-07-23	2011-07-26										Yes	QUININE	2011-07-23	2011-07-27		COARTEM	2011-07-27
259	Male	35	Cerebral malaria		2011-04-08	2011-04-11	No	No													No									No													Yes	QUININE	2011-04-08	2011-04-09
260	Male	119	No lab-confirmed diagnosis		2011-07-07	2011-07-16	No	Yes	CEFTRIAXONE	2011-07-04		1									Yes	QUININE	2011-07-04		1					Yes	CEFTRIAXONE	2011-07-07	2011-07-16										No
261	Female	23	Cerebral malaria		2011-03-25	2011-04-02	No	No													No									Yes	CEFTRIAXONE	2011-03-25	2011-03-30		BENZYL PENICILLIN	2011-03-25	2011-04-01						Yes	QUININE	2011-03-25	2011-03-26		COARTEM	2011-03-27
262	Female	52	Cerebral malaria		2011-03-24	2011-03-27	No	No													No									No													Yes	QUININE	2011-03-24	2011-03-25		COARTEM	2011-03-25
263	Female	27	Cerebral malaria		2011-08-23	2011-08-25	Yes	Yes	COTRIMOXAZOLE	2011-08-22	2011-08-23										No									Yes	BENZYL PENICILLIN	2011-08-24	2011-08-25										Yes	QUININE	2011-08-23	2011-08-25
264	Male	11	No lab-confirmed diagnosis		2011-05-15	2011-05-21	No	Yes	COMOXYCLAV	2011-05-10	2011-05-15										Yes	COARTEM	2011-05-10	2011-05-12						Yes	CEFTRIAXONE	2011-05-15	2011-05-20		BENZYL PENICILLIN	2011-05-15	2011-05-19						No
265	Male	65	Cerebral malaria		2011-07-25	2011-08-07	No	No													Yes	QUININE	2011-07-22	2011-07-24						Yes	CEFTRIAXONE	2011-07-25	2011-08-05		BENZYL PENICILLIN	2011-07-26	2011-08-07		CLOXACILLIN	2011-07-30	2011-08-07		Yes	QUININE	2011-07-25	2011-07-29		COARTEM	2011-07-30
266	Male	60	Cerebral malaria		2011-07-28	2011-07-31	Yes	No													No									Yes	BENZYL PENICILLIN	2011-07-28	2011-07-30		CEFTRIAXONE	2011-07-28	2011-07-30						Yes	QUININE	2011-07-28	2011-07-30
267	Female	7	Cerebral malaria		2011-09-22	2011-10-02	No	No													Yes	COARTEM	2011-09-18	2011-09-19						Yes	CEFTRIAXONE	2011-09-24	2011-10-01		BENZYL PENICILLIN	2011-09-22	2011-10-01						Yes	QUININE	2011-09-23	2011-09-26
268	Male	128	Cerebral malaria		2011-10-12	2011-10-17	No	No													Yes	QUININE	2011-10-06	2011-10-09						Yes	CEFTRIAXONE	2011-10-12	2011-10-15										Yes	QUININE	2011-10-12	2011-10-15		COARTEM	2011-10-15
269	Male	36	Cerebral malaria		2011-09-17	2011-09-24	No	No													No									Yes	CEFTRIAXONE	2011-09-18	2011-09-23		BENZYL PENICILLIN	2011-09-18	2011-09-24						Yes	QUININE	2011-09-17	2011-09-21		COARTEM	2011-09-21
270	Female	33	Cerebral malaria		2011-09-16	2011-09-16	Yes	Yes	AMOXICILLIN	2011-09-14		1									Yes	QUININE	2011-09-14		1					No													Yes	QUININE	2011-09-16	2011-09-16
271	Female	5	No lab-confirmed diagnosis		2011-07-21	2011-08-16	No	Yes	AMOXICILLIN	2011-07-19	2011-07-20										No									Yes	CEFTRIAXONE	2011-07-21	2011-07-30		BENZYL PENICILLIN	2011-07-21	2011-08-01		SEPTRIN	2011-08-01	2011-08-02		No
272	Male	2	Bacteremia	Streptococcus pneumoniae	2011-04-02	2011-04-06	No	No													No									Yes	BENZYL PENICILLIN	2011-04-02	2011-04-06		CEFTRIAXONE	2011-04-02	2011-04-05						No
273	Male	68	No lab-confirmed diagnosis		2011-06-24	2011-06-26	No	Yes	CEFTRIAXONE	2011-06-24		1									Yes	QUININE	2011-06-24		1					Yes	GRAMOCEF	2011-06-26	2011-06-26	1	CEFTRIAXONE	2011-06-24	2011-06-25		BENZYL PENICILLIN	2011-06-24	2011-06-26		No
274	Male	48	Malaria		2011-06-24	2011-07-10	No	No													Yes	SULFADOXINE & PYRI	2011-06-22	2011-06-24						Yes	CEFTRIAXONE	2011-06-24	2011-07-02										Yes	QUININE	2011-06-24	2011-07-01
275	Male	58	No lab-confirmed diagnosis		2011-08-28	2011-09-01	No	No													Yes	QUININE	2011-08-27	2011-08-27						Yes	CEFTRIAXONE	2011-08-28	2011-08-31										Yes	QUININE	2011-08-28	2011-08-28		COARTEM	2011-08-29
276	Male	12	Malaria		2011-04-24	2011-04-26	No	No													No									No													Yes	QUININE	2011-04-24	2011-04-25		COARTEM	2011-04-25
277	Female	20	No lab-confirmed diagnosis		2011-05-01	2011-05-05	No	No													No									Yes	BENZYL PENICILLIN	2011-05-02	2011-05-05		CEFTRIAXONE	2011-05-02	2011-05-04						Yes	ARTESUNATE	2011-05-02	2011-05-02		COARTEM	2011-05-04
278	Male	92	No lab-confirmed diagnosis		2011-09-19	2011-10-03	No	No													No									Yes	X-PEN	2011-09-19	2011-10-03		CEFTRIAXONE	2011-09-19	2011-10-03						Yes	QUININE	2011-09-19	2011-09-24
280	Male	33	Cerebral malaria		2011-04-20	2011-04-23	No	Don't know													Don't know									No													Yes	ARTESUNATE	2011-04-20	2011-04-22
281	Female	144	Bacterial meningitis	Streptococcus pneumoniae	2011-09-10	2011-09-23	No	Don't know													Yes	QUININE	2011-09-07	2011-09-07						Yes	CEFTRIAXONE	2011-09-10	2011-09-23										Yes	QUININE	2011-09-10	2011-09-11
282	Female	42	Cerebral malaria		2011-10-15	2011-10-21	No	No													No									Yes	CEFTRIAXONE	2011-10-15	2011-10-17										Yes	ARTESUNATE	2011-10-15	2011-10-17		COARTEM	2011-10-18
283	Male	28	Cerebral malaria		2011-07-06	2011-07-07	Yes	Yes	BENZYL PENICILLIN	2011-07-06		1									Yes	QUININE	2011-07-06	2011-07-06						Yes	BENZYL PENICILLIN	2011-07-06	2011-07-06										Yes	ARTESUNATE	2011-07-06	2011-07-06
284	Male	45	Cerebral malaria		2011-10-18	2011-10-18	Yes	No													Yes	QUININE	2011-10-17	2011-10-18						No													Yes	ARTESUNATE	2011-10-18	2011-10-18
285	Male	6	No lab-confirmed diagnosis		2011-09-15	2011-09-23	No	No													No									Yes	BENZYL PENICILLIN	2011-09-16	2011-09-18		CEFTRIAXONE	2011-09-16	2011-09-18						No
286	Male	7	No lab-confirmed diagnosis		2011-07-25	2011-08-05	No	Yes	CEFTRIAXONE	2011-07-25		1	BENZYL PENICILLIN	2011-07-25		1					No									Yes	CEFTRIAXONE	2011-07-25	2011-08-05		BENZYL PENICILLIN	2011-07-25	2011-08-05						No
287	Female	144	No lab-confirmed diagnosis		2011-10-11	2011-10-23	No	Yes	CEFTRIAXONE	2011-10-06	2011-10-11										Yes	QUININE	2011-10-06	2011-10-11						Yes	GENTAMYCIN	2011-10-12	2011-10-12		BENZYL PENICILLIN	2011-10-12	2011-10-22		CEFTRIAXONE	2011-10-12	2011-10-21		No
288	Male	72	No lab-confirmed diagnosis		2011-11-14	2011-11-20	No	No													No									Yes	BENZYL PENICILLIN	2011-11-14	2011-11-15		CEFTRIAXONE	2011-11-15	2011-11-20						Yes	QUININE	2011-11-14	2011-11-15
289	Female	8	Bacterial meningitis	Streptococcus pneumoniae	2011-10-15	2011-10-28	No	No													Yes	COARTEM	2011-10-14		1					Yes	BENZYL PENICILLIN	2011-10-15	2011-10-28		GENTAMYCIN	2011-10-15	2011-10-16		CEFTRIAXONE	2011-10-16	2011-10-28		Yes	COARTEM	2011-10-15	2011-10-17
290	Male	25	No lab-confirmed diagnosis		2011-10-15	2011-10-18	No	Yes	GENTAMYCIN	2011-10-14		1									Yes	QUININE	2011-10-13	2011-10-14		ARTEMETHER	2011-10-13	2011-10-13		No													Yes	ARTESUNATE	2011-10-15	2011-10-16		COARTEM	2011-10-17
291	Male	13	No lab-confirmed diagnosis		2011-07-15	2011-07-15	Yes	No													No									Yes	CEFTRIAXONE	2011-07-15	2011-07-15										No
292	Female	20	No lab-confirmed diagnosis		2011-12-08	2011-12-18	No	No													Yes	QUININE	2011-12-06	2011-12-07						Yes	CEFTRIAXONE	2011-12-08	2011-12-17		BENZYL PENICILLIN	2011-12-08	2011-12-16						No
293	Female	35	Cerebral malaria		2011-08-29	2011-09-05	No	No													No									Yes	BENZYL PENICILLIN	2011-08-30	2011-09-04		CEFTRIAXONE	2011-08-30	2011-09-03						Yes	QUININE	2011-08-30	2011-08-31
294	Female	15	Malaria		2011-07-15	2011-07-18	No	No													Yes	QUININE	2011-07-12	2011-07-13		COARTEM	2011-07-14	2011-07-14		Yes	BENZYL PENICILLIN	2011-07-16	2011-07-18		CEFTRIAXONE	2011-07-16	2011-07-18						Yes	QUININE	2011-07-15	2011-07-16		COARTEM	2011-07-16
295	Male	23	TB meningitis		2011-07-23	2011-08-03	Yes	Yes	BENZYL PENICILLIN	2011-07-22	2011-07-22		CEFTRIAXONE	2011-07-22	2011-07-22						No									Yes	BENZYL PENICILLIN	2011-07-23	2011-08-03		CEFTRIAXONE	2011-07-23	2011-08-02						No
296	Male	6	Bacterial meningitis	Streptococcus pneumoniae	2011-11-22	2011-12-06	No	Yes	BENZYL PENICILLIN	2011-11-22	2011-11-22										No									Yes	CEFTRIAXONE	2011-11-23	2011-12-06		BENZYL PENICILLIN	2011-11-22	2011-12-06		CLOXACILLIN	2011-11-23	2011-11-23		No
297	Male	6	No lab-confirmed diagnosis		2011-06-17	2011-07-02	No	Yes	BENZYL PENICILLIN	2011-06-17	2011-06-17										No									Yes	CEFTRIAXONE	2011-06-17	2011-06-30		BENZYL PENICILLIN	2011-06-17	2011-06-30						No
298	Female	8	No lab-confirmed diagnosis		2011-10-07	2011-10-11	No	No													No									Yes	CEFTRIAXONE	2011-10-07	2011-10-11										Yes	COARTEM	2011-10-07	2011-10-09
299	Male	3	Virus only		2011-09-03	2011-10-01	Yes	Yes	AMOXICILLIN	2011-08-28		1	ERYTHROMYCIN	2011-08-28		1					No									Yes	GENTAMYCIN	2011-09-19	2011-09-27		BENZYL PENICILLIN	2011-09-27	2011-10-01						No
300	Male	132	No lab-confirmed diagnosis		2011-11-10	2011-11-22	No	Yes	PENICILLIN	2011-11-03		1									No									Yes	CEFTRIAXONE	2011-11-12	2011-11-22		CHLORAMPHENICOL	2011-11-10	2011-11-12						No
301	Male	16	Cerebral malaria		2011-12-14	2011-12-17	No	No													No									Yes	AMOXICILLIN	2011-12-16	2011-12-17	1									Yes	ARTESUNATE	2011-12-14	2011-12-17	1	COARTEM	2011-12-17
302	Male	36	No lab-confirmed diagnosis		2011-07-29	2011-08-03	No	No													Yes	QUININE	2011-07-29		1					Yes	CEFTRIAXONE	2011-07-30	2011-08-02										Yes	QUININE	2011-07-29	2011-07-31		COARTEM	2011-07-31
303	Male	35	Cerebral malaria		2011-10-23	2011-10-27	No	No													No									No													Yes	QUININE	2011-10-23	2011-10-24		COARTEM	2011-10-24
304	Male	20	No lab-confirmed diagnosis		2011-07-23	2011-07-28	No	No													No									Yes	BENZYL PENICILLIN	2011-07-23	2011-07-28		CEFTRIAXONE	2011-07-23	2011-07-27						Yes	QUININE	2011-07-23	2011-07-24
305	Female	88	Bacterial meningitis	Streptococcus pneumoniae	2011-12-07	2011-12-21	No	No													No									Yes	CEFTRIAXONE	2011-12-07	2011-12-21		BENZYL PENICILLIN	2011-12-07	2011-12-21						Yes	QUININE	2011-12-07	2011-12-11
306	Male	66	No lab-confirmed diagnosis		2011-10-12	2011-10-15	No	No													No									Yes	BENZYL PENICILLIN	2011-10-12	2011-10-15		CEFTRIAXONE	2011-10-12	2011-10-15						Yes	QUININE	2011-10-12	2011-10-13		COARTEM	2011-10-13
307	Female	7	Bacterial meningitis	Streptococcus pneumoniae	2011-08-26	2011-08-30	No	No													No									Yes	BENZYL PENICILLIN	2011-08-26	2011-08-30										Yes	QUININE	2011-08-26	2011-08-27		ARTESUNATE	2011-08-27
308	Male	4	No lab-confirmed diagnosis		2011-07-24	2011-08-16	Yes	No													No									Yes	CEFTRIAXONE	2011-07-24	2011-08-11		BENZYL PENICILLIN	2011-07-24	2011-08-11		GENTAMYCIN	2011-07-24	2011-07-25		Yes	COARTEM	2011-07-25	2011-07-27
309	Male	76	No lab-confirmed diagnosis		2011-11-20	2011-11-27	No	No													No									Yes	BENZYL PENICILLIN	2011-11-20	2011-11-27		CEFTRIAXONE	2011-11-26	2011-11-27						Yes	COARTEM	2011-11-20	2011-11-23
310	Male	27	Malaria		2011-07-18	2011-07-27	No	No													No									Yes	BENZYL PENICILLIN	2011-07-18	2011-07-27		CEFTRIAXONE	2011-07-18	2011-07-27						Yes	QUININE	2011-07-18	2011-07-19		COARTEM	2011-07-20
311	Male	33	No lab-confirmed diagnosis		2011-08-25	2011-08-27	No	No													No									Yes	CEFTRIAXONE	2011-08-25	2011-08-28										Yes	COARTEM	2011-08-25	2011-08-28		QUININE	2011-08-25
312	Female	2	No lab-confirmed diagnosis		2011-11-03	2011-11-26	No	No													No									Yes	CEFTRIAXONE	2011-11-04	2011-11-26		BENZYL PENICILLIN	2011-11-04	2011-11-26						No
313	Male	96	No lab-confirmed diagnosis		2011-09-24	2011-09-27	Yes	No													No									Yes	CEFTRIAXONE	2011-09-25	2011-09-27										No
314	Male	9	No lab-confirmed diagnosis		2011-08-11	2011-08-12	Yes	No													No									Yes	CEFTRIAXONE	2011-08-11	2011-08-12		BENZYL PENICILLIN	2011-08-11	2011-08-12						No
315	Male	10	Mixed bacterial-viral infection	Streptococcus pneumoniae	2011-10-04	2011-10-23	No	No													Yes	COARTEM	2011-10-02	2011-10-03						Yes	CEFTRIAXONE	2011-10-04	2011-10-23		BENZYL PENICILLIN	2011-10-04	2011-10-23						No
318	Female	10	Bacteremia	Streptococcus pneumoniae	2012-01-05	2012-01-12	No	No													No									Yes	CEFTRIAXONE	2012-01-07	2012-01-12		BENZYL PENICILLIN	2012-01-07	2012-01-12						Yes	QUININE	2012-01-06	2012-01-06
319	Female	69	No lab-confirmed diagnosis		2012-01-01	2012-01-02	Yes	Yes	CHLORAMPHENICOL	2011-12-31	2012-01-01										Yes	QUININE	2011-12-31	2011-12-31						Yes	BENZYL PENICILLIN	2012-01-01	2012-01-02		CEFTRIAXONE	2012-01-01	2012-01-02						Yes	QUININE	2012-01-01	2012-01-01
320	Female	51	Cerebral malaria		2012-01-24	2012-01-31	No	No													Yes	QUININE	2012-01-24	2012-01-24						No													Yes	ARTESUNATE	2012-01-24	2012-01-29		COARTEM	2012-01-30
321	Male	4	Virus only		2011-10-31	2011-11-16	No	Yes	METRONIDAZOLE	2011-10-30	2011-10-30										No									Yes	CEFTRIAXONE	2011-10-31	2011-11-13		BENZYL PENICILLIN	2011-10-31	2011-11-13						No
322	Female	96	Cerebral malaria		2011-10-04	2011-10-09	No	No													No									Yes	CEFTRIAXONE	2011-10-04	2011-10-08										Yes	ARTESUNATE	2011-10-04	2011-10-08		COARTEM	2011-10-09
323	Male	7	Cerebral malaria		2011-09-02	2011-09-03	Yes	No													Yes	QUININE	2011-08-30	2011-09-01						Yes	BENZYL PENICILLIN	2011-09-02	2011-09-03										Yes	ARTESUNATE	2011-09-02	2011-09-03
324	Male	17	No lab-confirmed diagnosis		2011-08-13	2011-08-29	No	No													No									Yes	CEFTRIAXONE	2011-08-14	2011-08-28		BENZYL PENICILLIN	2011-08-14	2011-08-28						No
325	Female	3	No lab-confirmed diagnosis		2011-08-09	2011-08-20	No	No													No									Yes	CLOXACILLIN	2011-08-10	2011-08-17		BENZYL PENICILLIN	2011-08-09	2011-08-20		CEFTRIAXONE	2011-08-09	2011-08-20		No
326	Male	17	Bacteremia	Streptococcus pneumoniae	2011-11-20	2011-11-22	Yes	No													No									Yes	BENZYL PENICILLIN	2011-11-20	2011-11-22		CEFTRIAXONE	2011-11-20	2011-11-22						No
327	Male	3	Malaria		2012-02-08	2012-02-14	No	No													No									Yes	BENZYL PENICILLIN	2012-02-08	2012-02-14		CEFTRIAXONE	2012-02-09	2012-02-12						Yes	QUININE	2012-02-08	2012-02-09		ARTESUNATE	2012-02-09
328	Male	99	No lab-confirmed diagnosis		2011-09-30	2011-10-15	No	No													No									Yes	CEFTRIAXONE	2011-09-30	2011-10-14		BENZYL PENICILLIN	2011-09-30	2011-10-14						Yes	ARTEMETHER	2011-10-01	2011-10-02
329	Male	25	No lab-confirmed diagnosis		2011-07-29	2011-08-11	No	Yes	CIPROFLOXACINE	2011-07-18	2011-07-23										Yes	QUININE	2011-07-18	2011-07-23						Yes	CEFTRIAXONE	2011-07-29	2011-08-11		BENZYL PENICILLIN	2011-07-29	2011-08-11						Yes	QUININE	2011-07-29	2011-07-30
330	Male	48	Cerebral malaria		2011-08-18	2011-08-23	No	No													No									Yes	CEFTRIAXONE	2011-08-20	2011-08-22										Yes	ARTESUNATE	2011-08-18	2011-08-21		COARTEM	2011-08-22
331	Male	26	No lab-confirmed diagnosis		2011-07-27	2011-08-08	No	Yes	BENZYL PENICILLIN	2011-07-27		1	CEFTRIAXONE	2011-07-27		1					Yes	QUININE	2011-07-27	2011-07-28						Yes	BENZYL PENICILLIN	2011-07-27	2011-08-08		CEFTRIAXONE	2011-07-27	2011-08-08						Yes	QUININE	2011-07-27	2011-08-03
332	Female	15	No lab-confirmed diagnosis		2012-01-30	2012-02-10	No	No													No									Yes	CEFTRIAXONE	2012-01-30	2012-02-10		BENZYL PENICILLIN	2012-01-30	2012-02-10						Yes	QUININE	2012-01-30	2012-01-31		COARTEM	2012-01-31
333	Female	13	Malaria		2011-08-17	2011-08-19	No	No													Yes	COARTEM	2011-08-16	2011-08-16						No													Yes	QUININE	2011-08-17	2011-08-18		COARTEM	2011-08-18
334	Male	2	Bacterial meningitis	Streptococcus pneumoniae	2012-01-15	2012-01-28	No	No													Yes	QUININE	2012-01-13	2012-01-14						Yes	BENZYL PENICILLIN	2012-01-15	2012-01-28		CEFTRIAXONE	2012-01-15	2012-01-28						No
335	Male	7	No lab-confirmed diagnosis		2011-12-25	2012-01-01	No	No													No									Yes	BENZYL PENICILLIN	2011-12-26	2012-01-01		CEFTRIAXONE	2011-12-26	2011-12-31		COTRIMOXAZOLE	2011-12-25	2012-01-01	1	No
336	Male	15	No lab-confirmed diagnosis		2012-01-01	2012-01-14	No	Yes	BENZYL PENICILLIN	2011-12-31		1	CEFTRIAXONE	2011-12-31		1					No									Yes	CEFTRIAXONE	2012-01-04	2012-01-09		SEPTRIN	2012-01-12	2012-01-13		GENTAMYCIN	2012-01-02	2012-01-08		No
337	Male	40	Mixed malaria-viral infection		2011-11-09	2011-11-13	No	No													No									No													Yes	QUININE	2011-11-09	2011-11-11		COARTEM	2011-11-11
338	Male	5	No lab-confirmed diagnosis		2011-09-04	2011-09-05	Yes	Don't know													Don't know									Yes	BENZYL PENICILLIN	2011-09-04	2011-09-05		GENTAMYCIN	2011-09-04	2011-09-04		COTRIMOXAZOLE	2011-09-04	2011-09-04		No
339	Male	6	No lab-confirmed diagnosis		2011-11-05	2011-11-06	Yes	Yes	CHLORAMPHENICOL	2011-10-30		1									No									Yes	BENZYL PENICILLIN	2011-11-05	2011-11-06		CEFTRIAXONE	2011-11-05	2011-11-06						No
340	Male	39	Cerebral malaria		2012-02-06	2012-02-08	No	No													Yes	QUININE	2012-02-05		1					Yes	CEFTRIAXONE	2012-02-07	2012-02-07		BENZYL PENICILLIN	2012-02-07	2012-02-08						Yes	ARTESUNATE	2012-02-06	2012-02-07
341	Male	37	No lab-confirmed diagnosis		2011-11-25	2011-12-02	No	No													Yes	COARTEM	2011-11-23		1					No													No
342	Male	42	Cerebral malaria		2011-12-09	2011-12-12	No	No													Yes	QUININE	2011-12-08		1	COARTEM	2011-12-08	2011-12-08		No													Yes	COARTEM	2011-12-11	2011-12-12	1	ARTESUNATE	2011-12-09
343	Female	29	No lab-confirmed diagnosis		2011-10-02	2011-10-11	No	No													Yes	QUININE	2011-10-02		1					Yes	BENZYL PENICILLIN	2011-10-03	2011-10-07		CEFTRIAXONE	2011-10-04	2011-10-10		CLOXACILLIN	2011-10-03	2011-10-04		Yes	QUININE	2011-10-02	2011-10-03		COARTEM	2011-10-04
344	Male	36	Mixed malaria-bacterial infectionl	Salmonella spp.	2011-09-06	2011-09-07	Yes	Don't know													Don't know									No													Yes	QUININE	2011-09-06	2011-09-07
345	Female	4	Bacterial meningitis		2011-08-17	2011-09-05	Yes	No													No									Yes	BENZYL PENICILLIN	2011-08-18	2011-09-05		CEFTRIAXONE	2011-08-18	2011-08-23						No
346	Male	114	Mixed bacterial-viral infection		2012-01-13	2012-01-30	No	No													No									Yes	CEFTRIAXONE	2012-01-18	2012-01-30										Yes	QUININE	2012-01-13	2012-01-14		COARTEM	2012-01-15
347	Male	36	No lab-confirmed diagnosis		2011-11-20	2011-11-25	No	No													No									Yes	BENZYL PENICILLIN	2011-11-19	2011-11-25		CEFTRIAXONE	2011-11-20	2011-11-24						Yes	QUININE	2011-11-19	2011-11-21
348	Male	61	Bacterial meningitis	Streptococcus pneumoniae	2011-08-19	2011-09-02	No	Yes	CEFTRIAXONE	2011-08-18		1	BENZYL PENICILLIN	2011-08-18		1					No									Yes	CEFTRIAXONE	2011-08-22	2011-09-02		BENZYL PENICILLIN	2011-08-22	2011-09-02						No
349	Male	39	Malaria		2011-12-13	2011-12-16	No	No													No									Yes	BENZYL PENICILLIN	2011-12-15	2011-12-16										Yes	QUININE	2011-12-13	2011-12-14		COARTEM	2011-12-14
350	Male	47	No lab-confirmed diagnosis		2011-08-31	2011-09-02	No	No													No									Yes	BENZYL PENICILLIN	2011-09-01	2011-09-02		CEFTRIAXONE	2011-09-01	2011-09-01						Yes	QUININE	2011-08-31	2011-09-02
351	Male	45	No lab-confirmed diagnosis		2011-11-16	2011-11-21	No	No													No									Yes	BENZYL PENICILLIN	2011-11-17	2011-11-21										No
352	Male	24	No lab-confirmed diagnosis		2012-02-23	2012-02-26	Yes	Yes	CEFTRIAXONE	2012-02-16	2012-02-22										Yes	QUININE	2012-02-16	2012-02-18						Yes	BENZYL PENICILLIN	2012-02-23	2012-02-26		CLOXACILLIN	2012-02-24	2012-02-26		CEFTRIAXONE	2012-02-23	2012-02-26		Yes	QUININE	2012-02-26	2012-02-26
353	Male	55	Malaria		2011-12-09	2011-12-16	No	No													Yes	COARTEM	2011-12-09		1					Yes	CEFTRIAXONE	2011-12-10	2011-12-14		BENZYL PENICILLIN	2011-12-14	2011-12-16						Yes	QUININE	2011-12-09	2011-12-10		ARTESUNATE	2011-12-10
354	Male	51	Malaria		2011-11-07	2011-11-14	Yes	No													No									Yes	BENZYL PENICILLIN	2011-11-09	2011-11-14		CIPROFLOXACINE	2011-11-08	2011-11-08		CEFTRIAXONE	2011-11-08	2011-11-13		Yes	QUININE	2011-11-07	2011-11-08		ARTESUNATE	2011-11-09
355	Female	4	No lab-confirmed diagnosis		2012-02-26	2012-03-01	No	No													No									Yes	CEFTRIAXONE	2012-02-27	2012-02-27										Yes	QUININE	2012-02-26	2012-02-27		COARTEM	2012-02-27
356	Female	39	No lab-confirmed diagnosis		2011-11-03	2011-11-03	Yes	No													No									Yes	CEFTRIAXONE	2011-11-03	2011-11-03										Yes	ARTESUNATE	2011-11-03	2011-11-03
357	Female	68	Cerebral malaria		2012-01-20	2012-01-20	Yes	No													Yes	CHLOROQUINE	2012-01-18		1					No													Yes	ARTESUNATE	2012-01-20	2012-01-20
358	Female	4	No lab-confirmed diagnosis		2011-11-02	2011-12-05	No	No													No									Yes	BENZYL PENICILLIN	2011-12-04	2011-12-04		CEFTRIAXONE	2011-12-04	2011-12-04						Yes	QUININE	2011-12-02	2011-12-03		COARTEM	2011-12-04
359	Male	36	Cerebral malaria		2011-11-26	2011-11-27	Yes	No													No									No													Yes	QUININE	2011-11-26	2011-11-26		ARTESUNATE	2011-11-26
360	Female	72	Virus only		2012-02-17	2012-02-22	No	Don't know													Yes	QUININE	2012-02-08	2012-02-08						Yes	CLOXACILLIN	2012-02-18	2012-02-22		BENZYL PENICILLIN	2012-02-18	2012-02-22		CEFTRIAXONE	2012-02-17	2012-02-18		No
361	Female	70	Cerebral malaria		2011-11-16	2011-11-22	No	No													No									Yes	CEFTRIAXONE	2011-11-20	2011-11-21		CLOXACILLIN	2011-11-21	2011-11-22						Yes	QUININE	2011-11-16	2011-11-17		ARTESUNATE	2011-11-17
362	Female	24	Cerebral malaria		2012-01-09	2012-01-15	No	No													Yes	QUININE	2012-01-09		1					No													Yes	QUININE	2012-01-09	2012-01-10		ARTESUNATE	2012-01-10
363	Male	81	Mixed malaria-bacterial infectionl	Streptococcus pneumoniae	2011-12-23	2011-12-30	No	No													Yes	QUININE	2011-12-22	2011-12-22						Yes	AMOXICLAV	2011-12-23	2011-12-30		BENZYL PENICILLIN	2011-12-23	2011-12-24						Yes	ARTESUNATE	2011-12-23	2011-12-26		COARTEM	2011-12-27
364	Male	62	Malaria		2012-03-27	2012-04-29	No	No													No									No													Yes	ARTESUNATE	2012-03-27	2012-03-28		COARTEM	2012-03-28
365	Female	79	Bacteremia	Salmonella Typhi	2011-10-23	2011-10-31	No	No													Yes	COARTEM	2011-10-17	2011-10-20						Yes	BENZYL PENICILLIN	2011-10-23	2011-10-31		CEFTRIAXONE	2011-10-23	2011-10-30						No
366	Male	8	Malaria		2012-02-07	2012-02-12	No	No													Yes	QUININE	2012-02-06	2012-02-06						No													Yes	QUININE	2012-02-07	2012-02-08		QUININE	2012-02-09
367	Female	3	Mixed malaria-bacterial infectionl	Staph epidermidis	2012-02-07	2012-02-11	No	No													No									Yes	CLOXACILLIN	2012-02-08	2012-02-11		CEFTRIAXONE	2012-02-08	2012-02-11						Yes	QUININE	2012-02-07	2012-02-09		COARTEM	2012-02-10
368	Male	18	No lab-confirmed diagnosis		2012-03-21	2012-03-24	No	No													Yes	QUININE	2012-02-23	2012-02-25		COARTEM	2012-02-25	2012-02-27		Yes	CEFTRIAXONE	2012-03-21	2012-03-21		BENZYL PENICILLIN	2012-03-21	2012-03-24						Yes	QUININE	2012-03-21	2012-03-24		COARTEM	2012-03-24
369	Female	26	Cerebral malaria		2012-03-19	2012-03-24	No	No													Yes	QUININE	2012-03-20		1					No													Yes	QUININE	2012-03-21	2012-03-21
370	Male	80	No lab-confirmed diagnosis		2012-03-02	2012-03-04	No	No													No									Yes	CEFTRIAXONE	2012-03-02	2012-03-04		BENZYL PENICILLIN	2012-03-02	2012-03-04						Yes	QUININE	2012-03-02	2012-03-03		COARTEM	2012-03-04
371	Male	11	Malaria		2012-02-04	2012-02-04	No	No													No									No													Yes	QUININE	2012-02-04	2012-02-04
373	Male	73	No lab-confirmed diagnosis		2012-02-11	2012-02-12	Yes	Yes	BENZYL PENICILLIN	2012-02-11		1									No									Yes	BENZYL PENICILLIN	2012-02-11	2012-02-12		CEFTRIAXONE	2012-02-11	2012-02-11						No
374	Male	21	Virus only		2011-11-09	2011-11-11	Yes	No													No									Yes	CEFTRIAXONE	2011-11-09	2011-11-10		BENZYL PENICILLIN	2011-11-09	2011-11-11						Yes	QUININE	2011-11-09	2011-11-10
375	Male	60	Malaria		2011-12-13	2011-12-19	No	No													Yes	QUININE	2011-12-12		1					Yes	CEFTRIAXONE	2011-12-14	2011-12-19		BENZYL PENICILLIN	2011-12-14	2011-12-19						Yes	QUININE	2011-12-13	2011-12-19
376	Female	36	Cerebral malaria		2012-04-22	2012-04-27	No	No													Yes	QUININE	2012-04-20	2012-04-22						Yes	BENZYL PENICILLIN	2012-04-22	2012-04-27		CEFTRIAXONE	2012-04-22	2012-04-25						Yes	ARTESUNATE	2012-04-22	2012-04-25		COARTEM	2012-04-26
378	Female	9	Cerebral malaria		2012-02-14	2012-02-15	Yes	No													No									No													Yes	QUININE	2012-02-14	2012-02-15
379	Female	44	No lab-confirmed diagnosis		2012-01-08	2012-01-15	No	No													Yes	QUININE	2012-01-05	2012-01-05		COARTEM	2012-01-05	2012-01-07		Yes	CEFTRIAXONE	2012-01-08	2012-01-14										No
380	Female	66	No lab-confirmed diagnosis		2012-01-02	2012-01-18	No	Yes	SEPTRIN	2012-01-01	2012-01-01										Yes	QUININE	2012-01-01	2012-01-01						Yes	BENZYL PENICILLIN	2012-01-04	2012-01-17		CEFTRIAXONE	2012-01-04	2012-01-17						No
381	Male	17	Malaria		2012-05-11	2012-06-01	No	No													Yes	QUININE	2012-05-29	2012-05-29						Yes	GENTAMYCIN	2012-05-29	2012-05-30										Yes	ARTESUNATE	2012-05-30	2012-05-31		COARTEM	2012-06-01
382	Male	90	Bacterial meningitis		2012-01-17	2012-02-02	No	Yes	GENTAMYCIN	2012-01-14	2012-01-15										Yes	QUININE	2012-01-14	2012-01-15						Yes	CEFTRIAXONE	2012-01-16	2012-01-18		CEFTRIAXONE	2012-01-18	2012-02-02		BENZYL PENICILLIN	2012-01-16	2012-02-02		Yes	QUININE	2012-01-17	2012-01-25
383	Female	41	No lab-confirmed diagnosis		2011-12-09	2011-12-19	No	No													No									Yes	BENZYL PENICILLIN	2011-12-09	2011-12-09		BENZYL PENICILLIN	2011-12-10	2011-12-19		CEFTRIAXONE	2011-12-09	2011-12-19		No
384	Female	3	No lab-confirmed diagnosis		2012-05-15	2012-05-16	Yes	No													No									Yes	GENTAMYCIN	2012-05-15	2012-05-16										Yes	QUININE	2012-05-15	2012-05-16
385	Male	5	Bacterial meningitis		2012-05-17	2012-06-01	No	No													Yes	QUININE	2012-05-12	2012-05-16						Yes	BENZYL PENICILLIN	2012-05-17	2012-06-01		CEFTRIAXONE	2012-05-17	2012-05-31						No
386	Male	144	Virus only		2012-02-07	2012-02-08	Yes	Yes	CEFTRIAXONE	2012-02-05		1	CHLORAMPHENICOL	2012-02-05	2012-02-05						No									Yes	CEFTRIAXONE	2012-02-07	2012-02-08		BENZYL PENICILLIN	2012-02-07	2012-02-08						No
387	Male	6	No lab-confirmed diagnosis		2012-01-03	2012-01-10	No	Yes	AMOXICILLIN	2011-12-20		1									Yes	COARTEM	2011-12-20		1					Yes	BENZYL PENICILLIN	2012-01-03	2012-01-10		CEFTRIAXONE	2012-01-04	2012-01-08		COTRIMOXAZOLE	2012-01-04	2012-01-08		No
388	Male	4	No lab-confirmed diagnosis		2012-01-04	2012-01-09	No	No													No									Yes	BENZYL PENICILLIN	2012-01-04	2012-01-09		CEFTRIAXONE	2012-01-04	2012-01-09		GENTAMYCIN	2012-01-04	2012-01-05		Yes	QUININE	2012-01-04	2012-01-05
389	Male	9	Bacterial meningitis	Haemophilus influenzae	2012-03-08	2012-04-07	No	No													No									Yes	CEFTRIAXONE	2012-03-10	2012-04-04		BENZYL PENICILLIN	2012-03-08	2012-03-21		CLOXACILLIN	2012-03-10	2012-03-21		No
390	Female	42	TB meningitis		2011-12-08	2011-12-11	No	No													No									Yes	BENZYL PENICILLIN	2011-12-08	2011-12-11		CEFTRIAXONE	2011-12-08	2011-12-11						No
391	Male	6	Bacterial meningitis	Haemophilus influenzae	2012-05-13	2012-05-23	No	No													No									Yes	GENTAMYCIN	2012-05-13	2012-05-15		BENZYL PENICILLIN	2012-05-15	2012-05-23		CEFTRIAXONE	2012-05-16	2012-05-23		No
392	Female	65	Cerebral malaria		2011-12-06	2011-12-11	No	No													No									Yes	CEFTRIAXONE	2011-12-06	2011-12-09		BENZYL PENICILLIN	2011-12-06	2011-12-09						Yes	ARTESUNATE	2011-12-07	2011-12-09
393	Male	27	Malaria		2012-03-29	2012-04-06	No	No													No									Yes	BENZYL PENICILLIN	2012-03-29	2012-04-06		GENTAMYCIN	2012-03-29	2012-04-05						Yes	QUININE	2012-03-29	2012-03-30		COARTEM	2012-03-31
394	Male	46	No lab-confirmed diagnosis		2012-05-07	2012-05-11	No	Yes	SEPTRIN	2012-04-30	2012-05-04										No									Yes	BENZYL PENICILLIN	2012-05-07	2012-05-11		GENTAMYCIN	2012-05-07	2012-05-07		CEFTRIAXONE	2012-05-07	2012-05-10		No
395	Male	4	No lab-confirmed diagnosis		2012-01-07	2012-01-17	No	No													No									Yes	BENZYL PENICILLIN	2012-01-07	2012-01-16		CEFTRIAXONE	2012-01-07	2012-01-07		GENTAMYCIN	2012-01-07	2012-01-15		No
396	Female	132	No lab-confirmed diagnosis		2012-04-26	2012-04-28	Yes	Yes	GENTAMYCIN	2012-04-24		1									Yes	COARTEM	2012-04-24	2012-04-24						Yes	BENZYL PENICILLIN	2012-04-27	2012-04-28		CEFTRIAXONE	2012-04-27	2012-04-28						Yes	QUININE	2012-04-26	2012-04-27
397	Male	16	No lab-confirmed diagnosis		2012-03-29	2012-04-12	No	No													No									Yes	CEFTRIAXONE	2012-03-29	2012-04-07		BENZYL PENICILLIN	2012-03-30	2012-04-11						Yes	COARTEM	2012-03-29	2012-03-30
398	Female	42	No lab-confirmed diagnosis		2012-03-14	2012-03-16	Yes	No													No									Yes	CEFTRIAXONE	2012-03-14	2012-03-14		CEFTRIAXONE	2012-03-15	2012-03-15		GENTAMYCIN	2012-03-14	2012-03-15		No
399	Female	18	No lab-confirmed diagnosis		2012-01-19	2012-01-22	No														No									Yes	CLOXACILLIN	2012-01-19	2012-01-22		BENZYL PENICILLIN	2012-01-19	2012-01-22		CEFTRIAXONE	2012-01-19	2012-01-21		No
400	Male	18	Cerebral malaria		2012-01-05	2012-01-11	No	No													Yes	COARTEM	2012-01-02	2012-01-02						Yes	CEFTRIAXONE	2012-01-05	2012-01-07		BENZYL PENICILLIN	2012-01-05	2012-01-08						Yes	ARTESUNATE	2012-01-05	2012-01-07		COARTEM	2012-01-08
401	Male	10	No lab-confirmed diagnosis		2012-02-25	2012-03-24	No	No													No									Yes	GENTAMYCIN	2012-02-25	2012-02-29		CEFTRIAXONE	2012-02-29	2012-02-29						No
402	Male	8	Cerebral malaria		2012-04-08	2012-04-13	No	No													No									Yes	CEFTRIAXONE	2012-04-09	2012-04-12										Yes	ARTESUNATE	2012-04-08	2012-04-11		COARTEM	2012-04-12
403	Male	72	Cerebral malaria		2012-03-29	2012-03-29	Yes	No													No									No													Yes	ARTESUNATE	2012-03-29	2012-03-29
404	Male	8	No lab-confirmed diagnosis		2012-01-21	2012-01-27	No	No													No									Yes	BENZYL PENICILLIN	2012-01-21	2012-01-27		CEFTRIAXONE	2012-01-21	2012-01-25						No
405	Female	2	Mixed bacterial-viral infection		2012-06-28	2012-07-17	No	Yes	COTRIMOXAZOLE	2012-06-24	2012-06-28										No									Yes	CEFTRIAXONE	2012-06-28	2012-07-15		CLOXACILLIN	2012-06-29	2012-07-16		BENZYL PENICILLIN	2012-06-27	2012-07-06		No
406	Female	52	No lab-confirmed diagnosis		2012-05-04	2012-05-06	No	No													No									Yes	BENZYL PENICILLIN	2012-05-04	2012-05-05		CEFTRIAXONE	2012-05-04	2012-05-05						No
407	Male	84	No lab-confirmed diagnosis		2012-04-22	2012-04-29	No	No													No									Yes	BENZYL PENICILLIN	2012-04-22	2012-04-29		CEFTRIAXONE	2012-04-22	2012-04-29						No
408	Male	13	No lab-confirmed diagnosis		2012-04-01	2012-04-07	No	Yes	BENZYL PENICILLIN	2012-04-01	2012-04-01										Yes	QUININE	2012-04-01	2012-04-01						Yes	BENZYL PENICILLIN	2012-04-02	2012-04-07		CEFTRIAXONE	2012-04-02	2012-04-06						No
409	Female	36	Cerebral malaria		2012-04-21	2012-04-29	No	Yes	BENZYL PENICILLIN	2012-04-19	2012-04-20										No									Yes	CEFTRIAXONE	2012-04-21	2012-04-25		BENZYL PENICILLIN	2012-04-21	2012-04-26		GENTAMYCIN	2012-04-21	2012-04-21		Yes	QUININE	2012-04-21	2012-04-22		ARTESUNATE	2012-04-22
410	Male	49	Mixed malaria-bacterial infectionl	Other (specify)	2012-02-18	2012-02-28	No	No													Yes	COARTEM	2012-02-14		1					Yes	CEFTRIAXONE	2012-02-19	2012-02-23		AMOXICILLIN	2012-02-23	2012-02-25		BENZYL PENICILLIN	2012-02-20	2012-02-23		Yes	ARTESUNATE	2012-02-19	2012-02-22		COARTEM	2012-02-23
411	Male	33	No lab-confirmed diagnosis		2012-02-28	2012-03-11	No	No													No									Yes	BENZYL PENICILLIN	2012-03-04	2012-03-11		CEFTRIAXONE	2012-03-04	2012-03-11		CLOXACILLIN	2012-03-04	2012-03-08		No
413	Male	4	Virus only		2012-06-06	2012-06-07	Yes	Yes	AMOXICILLIN	2012-06-03	2012-06-05										Yes	QUININE	2012-06-03	2012-06-05						Yes	CEFTRIAXONE	2012-06-06	2012-06-07		BENZYL PENICILLIN	2012-06-06	2012-06-07						Yes	QUININE	2012-06-06	2012-06-07
414	Female	130	Bacterial meningitis	Streptococcus pneumoniae	2012-02-14	2012-02-18	Yes	No													Yes	SULFADOXINE & PYRI	2012-02-12	2012-02-12						Yes	CEFTRIAXONE	2012-02-14	2012-02-18		BENZYL PENICILLIN	2012-02-14	2012-02-18						No
415	Female	8	Bacterial meningitis	Haemophilus influenzae	2012-05-23	2012-06-10	No	No													Yes	COARTEM	2012-05-15	2012-05-19						Yes	BENZYL PENICILLIN	2012-05-23	2012-05-28		CEFTRIAXONE	2012-05-23	2012-06-09						Yes	COARTEM	2012-06-05	2012-06-08
416	Female	40	Mixed malaria-viral infection		2012-04-29	2012-05-05	No	No													Yes	QUININE	2012-04-25		1					No													Yes	ARTESUNATE	2012-04-29	2012-05-01		COARTEM	2012-05-02
417	Female	19	No lab-confirmed diagnosis		2012-08-09	2012-08-24	No	No													No									Yes	BENZYL PENICILLIN	2012-08-09	2012-08-18		CEFTRIAXONE	2012-08-10	2012-08-17		GENTAMYCIN	2012-08-09	2012-08-10		Yes	QUININE	2012-08-09	2012-08-10		COARTEM	2012-08-11
419	Male	2	No lab-confirmed diagnosis		2012-05-14	2012-05-15	Yes	No													No									Yes	CEFTRIAXONE	2012-05-14	2012-05-14		BENZYL PENICILLIN	2012-05-14	2012-05-15						No
420	Female	7	No lab-confirmed diagnosis		2012-02-26	2012-03-01	No	Yes	AMOXICILLIN	2012-02-20	2012-02-20										No									Yes	BENZYL PENICILLIN	2012-02-26	2012-03-01		CEFTRIAXONE	2012-02-26	2012-02-28						No
421	Female	28	No lab-confirmed diagnosis		2012-06-21	2012-07-06	No	Yes	BENZYL PENICILLIN	2012-06-21		1	CEFTRIAXONE	2012-06-21		1					No									Yes	CEFTRIAXONE	2012-06-22	2012-07-06		BENZYL PENICILLIN	2012-06-22	2012-07-06		GENTAMYCIN	2012-06-22	2012-06-22		No
422	Female	29	Cerebral malaria		2012-06-22	2012-07-09	No	No													Yes	QUININE	2012-06-22		1					Yes	BENZYL PENICILLIN	2012-06-22	2012-07-06		CEFTRIAXONE	2012-06-22	2012-07-06						Yes	QUININE	2012-06-22	2012-06-23		COARTEM	2012-06-24
423	Male	17	Cerebral malaria		2012-02-28	2012-03-04	No	No													No									Yes	BENZYL PENICILLIN	2012-02-29	2012-03-01		AMOXICILLIN	2012-03-01	2012-03-04						Yes	ARTESUNATE	2012-02-28	2012-03-01		COARTEM	2012-03-01
424	Male	19	Cerebral malaria		2012-03-07	2012-03-12	No	Yes	BENZYL PENICILLIN	2012-03-06	2012-03-06										Yes	QUININE	2012-03-06	2012-03-06						No													Yes	QUININE	2012-03-07	2012-03-08		COARTEM	2012-03-08
425	Male	19	Cerebral malaria		2012-05-02	2012-05-08	No	No													Don't know									Yes	BENZYL PENICILLIN	2012-05-03	2012-05-04		GENTAMYCIN	2012-05-02	2012-05-02		AMOXICILLIN	2012-05-04	2012-05-08	1	Yes	ARTESUNATE	2012-05-03	2012-05-04		COARTEM	2012-05-04
426	Female	4	Cerebral malaria		2012-03-11	2012-03-16	No	No													Yes	COARTEM	2012-03-10	2012-03-10						Yes	BENZYL PENICILLIN	2012-03-11	2012-03-12		GENTAMYCIN	2012-03-11	2012-03-12						Yes	ARTESUNATE	2012-03-11	2012-03-12		COARTEM	2012-03-13
427	Male	2	No lab-confirmed diagnosis		2012-03-29	2012-04-03	No	No													No									Yes	CEFTRIAXONE	2012-03-30	2012-04-02		BENZYL PENICILLIN	2012-03-30	2012-04-02						No
428	Female	48	Cerebral malaria		2012-08-21	2012-08-28	No	No													No									Yes	CEFTRIAXONE	2012-08-22	2012-08-27		COMOXYCLAV	2012-08-22	2012-08-27		AMOXICILLIN	2012-08-27	2012-08-28	1	Yes	ARTESUNATE	2012-08-21	2012-08-26		COARTEM	2012-08-27
429	Male	144	No lab-confirmed diagnosis		2012-03-06	2012-03-12	No	No													No									Yes	BENZYL PENICILLIN	2012-03-06	2012-03-12		CEFTRIAXONE	2012-03-07	2012-03-12						Yes	COARTEM	2012-03-06	2012-03-09
430	Male	60	No lab-confirmed diagnosis		2012-04-17	2012-04-25	No	No													No									Yes	BENZYL PENICILLIN	2012-04-17	2012-04-25		CEFTRIAXONE	2012-04-17	2012-04-24						No
431	Male	69	Bacterial meningitis	Streptococcus pneumoniae	2012-09-08	2012-09-21	No	No													No									Yes	CEFTRIAXONE	2012-09-08	2012-09-21		BENZYL PENICILLIN	2012-09-08	2012-09-21						No
432	Male	11	Cerebral malaria		2012-07-01	2012-07-11	No	No													No									Yes	AMOXICLAV	2012-07-02	2012-07-08		CEFTRIAXONE	2012-07-08	2012-07-09						Yes	ARTESUNATE	2012-07-01	2012-07-05
433	Female	20	Cerebral malaria		2012-09-23	2012-09-30	No	No													No									Yes	AMOXICLAV	2012-09-29	2012-09-29										Yes	ARTESUNATE	2012-09-24	2012-09-28
434	Male	33	Cerebral malaria		2012-04-09	2012-04-12	Yes	No													No									Yes	AMOXICLAV	2012-04-11	2012-04-12										Yes	ARTESUNATE	2012-04-09	2012-04-11
435	Male	15	Cerebral malaria		2012-04-15	2012-04-20	No	No													No									Yes	AMOXICLAV	2012-04-15	2012-04-20										Yes	ARTESUNATE	2012-04-15	2012-04-19
436	Male	15	No lab-confirmed diagnosis		2012-07-09	2012-07-15	No	No													No									Yes	CEFTRIAXONE	2012-07-09	2012-07-12		BENZYL PENICILLIN	2012-07-10	2012-07-13		AMOXICILLIN	2012-07-14	2012-07-15	1	Yes	ARTESUNATE	2012-07-10	2012-07-12		COARTEM	2012-07-13
437	Male	14	No lab-confirmed diagnosis		2012-05-08	2012-05-20	No	No													No									Yes	BENZYL PENICILLIN	2012-05-08	2012-05-19		GENTAMYCIN	2012-05-08	2012-05-12		CEFTRIAXONE	2012-05-08	2012-05-16		No
438	Male	72	TB meningitis		2012-06-01	2012-06-02	No	Yes	BENZYL PENICILLIN	2012-06-01		1	CEFTRIAXONE	2012-06-01		1					No									Yes	BENZYL PENICILLIN	2012-06-01	2012-06-02		CEFTRIAXONE	2012-06-01	2012-06-02						No
439	Female	30	Cerebral malaria		2012-05-01	2012-05-06	No	No													No									Yes	AMOXICLAV	2012-05-01	2012-05-03										Yes	ARTESUNATE	2012-05-01	2012-05-03		COARTEM	2012-05-04
440	Female	120	No lab-confirmed diagnosis		2012-06-01	2012-06-12	No	No													No									Yes	BENZYL PENICILLIN	2012-06-01	2012-06-12		CEFTRIAXONE	2012-06-01	2012-06-10		COTRIMOXAZOLE	2012-06-01	2012-06-12	1	No
441	Male	82	Cerebral malaria		2012-06-02	2012-06-08	No	No													Yes	SULFADOXINE & PYRI	2012-05-29	2012-05-29						Yes	CEFTRIAXONE	2012-06-03	2012-06-05										Yes	ARTESUNATE	2012-06-03	2012-06-05		COARTEM	2012-06-05
442	Male	39	Malaria		2012-08-20	2012-08-22	No	No													No									Yes	CEFTRIAXONE	2012-08-20	2012-08-20										Yes	ARTEMETHER	2012-08-20	2012-08-20		COARTEM	2012-08-21
443	Female	6	No lab-confirmed diagnosis		2012-06-14	2012-07-05	No	No													No									Yes	BENZYL PENICILLIN	2012-06-14	2012-06-23		CEFTRIAXONE	2012-06-14	2012-06-20		GENTAMYCIN	2012-06-26	2012-06-29		No
444	Female	54	Cerebral malaria		2012-04-28	2012-04-30	No	Yes	CEFTRIAXONE	2012-04-28		1	SEPTRIN	2012-04-28	2012-04-28		BENZYL PENICILLIN	2012-04-28		1	Yes	COARTEM	2012-04-28	2012-04-28						Yes	CEFTRIAXONE	2012-04-28	2012-04-29		BENZYL PENICILLIN	2012-04-28	2012-04-30						Yes	ARTESUNATE	2012-04-28	2012-04-29		COARTEM	2012-04-30
445	Female	72	No lab-confirmed diagnosis		2012-10-13	2012-10-15	No	No													No									Yes	BENZYL PENICILLIN	2012-10-13	2012-10-15		CEFTRIAXONE	2012-10-13	2012-10-15						No
446	Female	11	No lab-confirmed diagnosis		2012-04-18	2012-04-19	No	No													No									Yes	BENZYL PENICILLIN	2012-04-18	2012-04-18		CEFTRIAXONE	2012-04-18	2012-04-18						No
447	Male	57	Cerebral malaria		2012-05-08	2012-05-13	No	No													Yes	QUININE	2012-05-08	2012-05-08						Yes	BENZYL PENICILLIN	2012-05-08	2012-05-11		CEFTRIAXONE	2012-05-08	2012-05-11		AMOXICILLIN	2012-05-12	2012-05-13	1	Yes	ARTESUNATE	2012-05-08	2012-05-11		COARTEM	2012-05-12
448	Male	7	Cerebral malaria		2012-09-29	2012-10-04	No	Yes	CEFTRIAXONE	2012-09-28		1									Yes	QUININE	2012-09-28	2012-09-28						Yes	CEFTRIAXONE	2012-09-29	2012-10-03		AMOXICILLIN	2012-10-04	2012-10-04	1					Yes	ARTESUNATE	2012-09-29	2012-10-03		COARTEM	2012-10-04
449	Male	79	Cerebral malaria		2012-09-09	2012-09-19	No	No													No									Yes	BENZYL PENICILLIN	2012-09-09	2012-09-11										Yes	ARTESUNATE	2012-09-09	2012-09-14		COARTEM	2012-09-15
450	Female	30	No lab-confirmed diagnosis		2012-06-26	2012-07-07	No	No													Yes	QUININE	2012-06-25	2012-06-26						Yes	BENZYL PENICILLIN	2012-06-26	2012-07-07		CEFTRIAXONE	2012-06-26	2012-07-06						No
451	Male	37	Cerebral malaria		2012-10-23	2012-10-27	No	No													Yes	QUININE	2012-10-20	2012-10-20						Yes	AMOXICLAV	2012-10-23	2012-10-24		CEFTRIAXONE	2012-10-24	2012-10-27		BENZYL PENICILLIN	2012-10-24	2012-10-27		Yes	ARTESUNATE	2012-10-23	2012-10-24		COARTEM	2012-10-24
452	Male	29	No lab-confirmed diagnosis		2012-07-20	2012-07-24	Yes	No													No									Yes	BENZYL PENICILLIN	2012-07-20	2012-07-24		CEFTRIAXONE	2012-07-20	2012-07-24		CLOXACILLIN	2012-07-22	2012-07-24		No
453	Male	20	Malaria		2012-05-13	2012-05-17	No	Yes	BENZYL PENICILLIN	2012-05-10	2012-05-14	1	GENTAMYCIN	2012-05-13	2012-05-13						Yes	QUININE	2012-05-13	2012-05-14						Yes	BENZYL PENICILLIN	2012-05-13	2012-05-17										Yes	QUININE	2012-05-13	2012-05-17
454	Male	32	Bacterial meningitis	Streptococcus pneumoniae	2012-07-23	2012-08-06	No	No													No									Yes	CEFTRIAXONE	2012-07-23	2012-08-06		BENZYL PENICILLIN	2012-07-23	2012-08-06						No
455	Male	92	No lab-confirmed diagnosis		2012-05-25	2012-05-31	Yes	No													No									Yes	BENZYL PENICILLIN	2012-05-26	2012-05-30		CEFTRIAXONE	2012-05-26	2012-05-30						No
456	Male	108	No lab-confirmed diagnosis		2012-06-29	2012-07-06	No	Don't know													Yes	COARTEM	2012-06-27	2012-06-29						Yes	BENZYL PENICILLIN	2012-07-01	2012-07-06		CEFTRIAXONE	2012-06-30	2012-07-05						Yes	QUININE	2012-06-30	2012-07-01		COARTEM	2012-07-02
457	Female	18	Cerebral malaria		2012-06-23	2012-07-02	No	No													No									Yes	BENZYL PENICILLIN	2012-06-23	2012-07-02		CEFTRIAXONE	2012-06-23	2012-07-02		GENTAMYCIN	2012-06-23	2012-06-25		Yes	QUININE	2012-06-23	2012-06-25		COARTEM	2012-06-26
458	Male	22	No lab-confirmed diagnosis		2012-07-25	2012-07-30	No	No													No									Yes	CEFTRIAXONE	2012-07-25	2012-07-29		BENZYL PENICILLIN	2012-07-26	2012-07-29						No
459	Female	17	No lab-confirmed diagnosis		2012-06-21	2012-06-27	No	No													No									Yes	BENZYL PENICILLIN	2012-06-24	2012-06-27		CEFTRIAXONE	2012-06-24	2012-06-26		CLOXACILLIN	2012-06-26	2012-06-26		No
460	Male	60	No lab-confirmed diagnosis		2012-05-05	2012-05-08	No	No													No									Yes	CEFTRIAXONE	2012-05-05	2012-05-08		BENZYL PENICILLIN	2012-05-05	2012-05-08						No
461	Male	11	Malaria		2012-10-07	2012-10-09	No	No													Yes	QUININE	2012-10-06	2012-10-06						No													Yes	ARTESUNATE	2012-10-07	2012-10-08		COARTEM	2012-10-09
462	Female	72	Bacterial meningitis	Streptococcus pneumoniae	2012-11-13	2012-11-28	No	No													No									Yes	CEFTRIAXONE	2012-11-13	2012-11-26		BENZYL PENICILLIN	2012-11-13	2012-11-27		METRONIDAZOLE	2012-11-18	2012-11-25		Yes	QUININE	2012-11-13	2012-11-14
463	Male	31	No lab-confirmed diagnosis		2012-10-15	2012-10-17	Yes	Don't know													Don't know									Yes	CEFTRIAXONE	2012-10-16	2012-10-17		BENZYL PENICILLIN	2012-10-15	2012-10-17						No
464	Female	135	No lab-confirmed diagnosis		2012-06-08	2012-06-25	No	Yes	CEFTRIAXONE	2012-06-08		1									No									Yes	BENZYL PENICILLIN	2012-06-09	2012-06-24		CEFTRIAXONE	2012-06-09	2012-06-24		CIPROFLOXACINE	2012-06-08	2012-06-10		Yes	COARTEM	2012-06-08	2012-06-10
465	Female	105	Malaria		2012-09-12	2012-09-19	No	No													No									Yes	CEFTRIAXONE	2012-09-12	2012-09-19		BENZYL PENICILLIN	2012-09-12	2012-09-19						Yes	QUININE	2012-09-12	2012-09-13		COARTEM	2012-09-13
466	Male	32	No lab-confirmed diagnosis		2012-08-22	2012-08-28	No	No													No									Yes	CEFTRIAXONE	2012-08-22	2012-08-28		BENZYL PENICILLIN	2012-08-22	2012-08-28						No
467	Female	14	No lab-confirmed diagnosis		2012-06-30	2012-07-07	Yes	No													No									Yes	CEFTRIAXONE	2012-06-30	2012-07-05		BENZYL PENICILLIN	2012-06-30	2012-07-07						Yes	QUININE	2012-06-30	2012-07-01		COARTEM	2012-07-02
468	Male	7	Bacteremia	Salmonella spp.	2012-07-05	2012-07-09	No	No													No									Yes	CEFTRIAXONE	2012-07-05	2012-07-08		BENZYL PENICILLIN	2012-07-05	2012-07-09						No
469	Male	7	Malaria		2012-09-09	2012-09-25	No	No													No									Yes	BENZYL PENICILLIN	2012-09-11	2012-09-25		CEFTRIAXONE	2012-09-11	2012-09-25						Yes	QUININE	2012-09-09	2012-09-10
470	Female	56	Virus only		2012-10-24	2012-11-26	No	No													No									No													Yes	QUININE	2012-10-24	2012-10-25		COARTEM	2012-10-25
471	Male	15	Malaria		2012-09-19	2012-09-22	No	No													No									Yes	BENZYL PENICILLIN	2012-09-19	2012-09-20		CEFTRIAXONE	2012-09-19	2012-09-20						Yes	ARTESUNATE	2012-09-19	2012-09-20		COARTEM	2012-09-20
473	Female	3	No lab-confirmed diagnosis		2012-06-19	2012-06-26	No	Yes	CEFTRIAXONE	2012-06-18		1									Yes	QUININE	2012-06-18		1					Yes	BENZYL PENICILLIN	2012-06-19	2012-06-26		CEFTRIAXONE	2012-06-19	2012-06-25						No
474	Male	9	Mixed bacterial-viral infection	Streptococcus pneumoniae	2012-09-09	2012-09-11	Yes	No													No									Yes	BENZYL PENICILLIN	2012-09-06	2012-09-11		CEFTRIAXONE	2012-09-09	2012-09-10		METRONIDAZOLE	2012-09-06	2012-09-09		No
475	Male	60	Malaria		2012-10-23	2012-10-27	No	No													No									Yes	BENZYL PENICILLIN	2012-10-24	2012-10-27		CEFTRIAXONE	2012-10-24	2012-10-26						Yes	ARTESUNATE	2012-10-23	2012-10-25		COARTEM	2012-10-25
476	Male	60	Cerebral malaria		2012-09-21	2012-09-25	No	Yes	CEFTRIAXONE	2012-09-21		1	BENZYL PENICILLIN	2012-09-21		1					Yes	QUININE	2012-09-21		1					Yes	CEFTRIAXONE	2012-09-21	2012-09-23		BENZYL PENICILLIN	2012-09-21	2012-09-25						Yes	ARTESUNATE	2012-09-21	2012-09-22		COARTEM	2012-09-23
477	Female	19	Cerebral malaria		2012-08-26	2012-09-03	No	No													Yes	QUININE	2012-08-25		1					Yes	BENZYL PENICILLIN	2012-08-26	2012-08-29		CEFTRIAXONE	2012-08-26	2012-08-28		COMOXYCLAV	2012-08-29	2012-09-03		Yes	ARTESUNATE	2012-08-26	2012-08-29		COARTEM	2012-08-30
478	Male	108	No lab-confirmed diagnosis		2012-12-10	2012-12-20	No	No													No									Yes	CEFTRIAXONE	2012-12-10	2012-12-19		BENZYL PENICILLIN	2012-12-10	2012-12-19						No
479	Male	8	Cerebral malaria		2012-12-26	2013-01-01	No	Yes	SEPTRIN	2012-12-25	2012-12-25										No									No													Yes	ARTESUNATE	2012-12-26	2012-12-27		COARTEM	2012-12-27
480	Male	6	Virus only		2012-11-09	2012-11-11	No	No													No									Yes	CEFTRIAXONE	2012-11-09	2012-11-11		BENZYL PENICILLIN	2012-11-09	2012-11-11						No
[truncated: 14 more columns]
